# Supplementary material for: Expected impacts of climate change threaten the anuran diversity in the Brazilian hotspots
Source: Ecol Evol. 2018 Jul 13;8(16):7894–906. doi: 10.1002/ece3.4357 (PMC6145002; doi:10.1002/ece3.4357)
Supplement: Supplementary file 1 [file ECE3-8-7894-s001.xlsx]

## Sheet: Plan1
species	longitude	latitude
Adelophryne_baturitensis	-40.9	-3.8
Adelophryne_baturitensis	-38.9331	-4.26333
Adelophryne_baturitensis	-36.0333	-8.36667
Adelophryne_maranguapensis	-38.6856	-3.89083
Adelophryne_meridionalis	-43.3772	-21.7922
Adelophryne_mucronatus	-39.0753	-15.2933
Adelophryne_pachydactyla	-39.675	-13.2871
Adelophryne_pachydactyla	-39.3953	-13.0617
Adelophryne_pachydactyla	-39.0851	-13.3887
Adelophryne_pachydactyla	-39.0755	-14.7747
Adelophryne_pachydactyla	-39.0753	-15.2933
Adelophryne_pachydactyla	-38.9967	-14.2775
Adelophryne_pachydactyla	-38.5808	-12.352
Adenomera_ajurauna	-46.5297	-23.66
Adenomera_araucaria	-50.6953	-26.9289
Adenomera_araucaria	-50.5836	-29.4481
Adenomera_araucaria	-50.58	-29.4466
Adenomera_araucaria	-50.4167	-28.6678
Adenomera_araucaria	-50.3833	-29.3833
Adenomera_araucaria	-50.2167	-29.45
Adenomera_araucaria	-50.2081	-29.3236
Adenomera_araucaria	-50.0658	-28.7477
Adenomera_araucaria	-48.7794	-27.6834
Adenomera_araucaria	-48.7786	-27.6881
Adenomera_araucaria	-48.5492	-27.5967
Adenomera_bokermanni	-49.3813	-23.1026
Adenomera_bokermanni	-48.8341	-25.4769
Adenomera_bokermanni	-48.76	-24.22
Adenomera_bokermanni	-48.4248	-22.8377
Adenomera_bokermanni	-48.3289	-25.3067
Adenomera_bokermanni	-48.2083	-22.9208
Adenomera_bokermanni	-47.92	-25.01
Adenomera_bokermanni	-46.5614	-21.7878
Adenomera_bokermanni	-43.2517	-22.961
Adenomera_bokermanni	-41.1676	-20.8908
Adenomera_bokermanni	-40.5333	-19.8767
Adenomera_bokermanni	-39.4997	-15.9528
Adenomera_marmorata	-53.1461	-29.4144
Adenomera_marmorata	-51.5805	-28.9317
Adenomera_marmorata	-49.247	-26.4554
Adenomera_marmorata	-48.77	-22.1903
Adenomera_marmorata	-48.59	-24.58
Adenomera_marmorata	-48.5747	-25.8828
Adenomera_marmorata	-48.5	-24.4167
Adenomera_marmorata	-48.36	-24.09
Adenomera_marmorata	-48.34	-24
Adenomera_marmorata	-47.92	-25.01
Adenomera_marmorata	-47.9197	-24.38
Adenomera_marmorata	-47.71	-23.81
Adenomera_marmorata	-47.55	-24.7
Adenomera_marmorata	-47.5497	-24.7003
Adenomera_marmorata	-47.1147	-23.7281
Adenomera_marmorata	-47.1137	-23.7154
Adenomera_marmorata	-47.1009	-23.7102
Adenomera_marmorata	-47.0925	-23.7149
Adenomera_marmorata	-47.0924	-23.6898
Adenomera_marmorata	-47.0877	-23.715
Adenomera_marmorata	-47.081	-23.7017
Adenomera_marmorata	-47.076	-23.6928
Adenomera_marmorata	-47.073	-23.7377
Adenomera_marmorata	-47.0729	-23.7155
Adenomera_marmorata	-47.0722	-23.7245
Adenomera_marmorata	-47.0672	-23.6939
Adenomera_marmorata	-47.0645	-23.7441
Adenomera_marmorata	-47.063	-23.7251
Adenomera_marmorata	-47.0624	-23.738
Adenomera_marmorata	-47.0581	-23.7348
Adenomera_marmorata	-47.0553	-23.75
Adenomera_marmorata	-47.0457	-23.7679
Adenomera_marmorata	-47.0069	-23.7767
Adenomera_marmorata	-46.9969	-23.7963
Adenomera_marmorata	-46.9589	-23.6755
Adenomera_marmorata	-46.9568	-23.6958
Adenomera_marmorata	-46.9454	-23.7149
Adenomera_marmorata	-46.87	-23.35
Adenomera_marmorata	-46.6521	-23.8082
Adenomera_marmorata	-46.6361	-23.5475
Adenomera_marmorata	-46.63	-23.54
Adenomera_marmorata	-46.5297	-23.66
Adenomera_marmorata	-46.4253	-23.895
Adenomera_marmorata	-46.42	-23.89
Adenomera_marmorata	-46.39	-23.96
Adenomera_marmorata	-46.25	-23.99
Adenomera_marmorata	-46.188	-23.5231
Adenomera_marmorata	-46.13	-23.8503
Adenomera_marmorata	-45.9022	-23.6891
Adenomera_marmorata	-45.8667	-23.6333
Adenomera_marmorata	-45.84	-23.5303
Adenomera_marmorata	-45.7478	-23.0094
Adenomera_marmorata	-45.625	-23.0264
Adenomera_marmorata	-45.59	-22.73
Adenomera_marmorata	-45.5337	-23.5067
Adenomera_marmorata	-45.5225	-22.8708
Adenomera_marmorata	-45.41	-23.62
Adenomera_marmorata	-45.3331	-23.2331
Adenomera_marmorata	-45.31	-23.22
Adenomera_marmorata	-45.1458	-23.3361
Adenomera_marmorata	-45.1439	-23.3386
Adenomera_marmorata	-45.1325	-23.3503
Adenomera_marmorata	-45.0711	-23.4339
Adenomera_marmorata	-45.07	-23.43
Adenomera_marmorata	-45.0697	-23.4303
Adenomera_marmorata	-45.0497	-22.5558
Adenomera_marmorata	-43.7753	-22.8522
Adenomera_marmorata	-43.7447	-19.5136
Adenomera_marmorata	-43.5333	-23.0333
Adenomera_marmorata	-43.2333	-22.5833
Adenomera_marmorata	-43.2288	-22.9397
Adenomera_marmorata	-43.0925	-22.9019
Adenomera_marmorata	-42.9333	-22.5333
Adenomera_marmorata	-40.0722	-19.3911
Adenomera_nana	-49.3786	-26.2503
Adenomera_thomei	-47.31	-22.94
Adenomera_thomei	-41.3664	-21.0642
Adenomera_thomei	-40.3697	-19.8319
Adenomera_thomei	-40.2441	-20.0784
Adenomera_thomei	-40.1822	-20.1019
Adenomera_thomei	-40.0722	-19.3911
Adenomera_thomei	-40.0722	-19.3911
Adenomera_thomei	-39.8025	-19.555
Adenomera_thomei	-39.2803	-14.7858
Agalychnis_aspera	-39.3953	-13.0617
Agalychnis_aspera	-39.2333	-14.7666
Agalychnis_aspera	-39.1666	-16.3833
Agalychnis_aspera	-39.0494	-14.7889
Agalychnis_aspera	-39.0258	-14.472
Agalychnis_aspera	-38.9967	-14.2775
Agalychnis_aspera	-34.8808	-8.05416
Agalychnis_granulosa	-35.9761	-8.2833
Agalychnis_granulosa	-34.8808	-8.05416
Allobates_olfersioides	-44.3	-23
Allobates_olfersioides	-44.1605	-22.9863
Allobates_olfersioides	-43.7804	-22.9096
Allobates_olfersioides	-43.7753	-22.8522
Allobates_olfersioides	-43.2446	-22.9634
Allobates_olfersioides	-43.2333	-22.9333
Allobates_olfersioides	-43.2288	-22.9397
Allobates_olfersioides	-43.217	-22.917
Allobates_olfersioides	-43.2075	-22.9028
Allobates_olfersioides	-43.1167	-22.9833
Allobates_olfersioides	-42.9695	-22.4487
Allobates_olfersioides	-42.6908	-22.9273
Allobates_olfersioides	-42.6233	-22.6947
Allobates_olfersioides	-42.3192	-22.8629
Allobates_olfersioides	-40.3078	-20.1286
Allobates_olfersioides	-40.1822	-20.1019
Allobates_olfersioides	-39.7342	-14.138
Allobates_olfersioides	-39.5642	-16.9996
Allobates_olfersioides	-39.4097	-14.0752
Allobates_olfersioides	-39.1704	-14.3535
Allobates_olfersioides	-39.1668	-16.3667
Allobates_olfersioides	-39.0979	-13.9497
Allobates_olfersioides	-39.0851	-13.3887
Allobates_olfersioides	-39.0819	-14.7893
Allobates_olfersioides	-39.0794	-14.7942
Allobates_olfersioides	-39.0755	-14.7747
Allobates_olfersioides	-39.0452	-14.4131
Allobates_olfersioides	-38.5053	-12.5117
Allobates_olfersioides	-38.3814	-12.4715
Allobates_olfersioides	-38.2848	-12.5378
Allobates_olfersioides	-38.0375	-12.5579
Aparasphenodon_arapapa	-39.0753	-15.2933
Aparasphenodon_arapapa	-39.05	-15.0667
Aparasphenodon_arapapa	-39.05	-15.0666
Aparasphenodon_arapapa	-39.0497	-13.5167
Aparasphenodon_arapapa	-39.0494	-14.7889
Aparasphenodon_arapapa	-39.0167	-13.7331
Aparasphenodon_arapapa	-39.0138	-13.4417
Aparasphenodon_arapapa	-38.9945	-15.2159
Aparasphenodon_arapapa	-38.9933	-14.1154
Aparasphenodon_bokermanni	-49.0034	-26.4735
Aparasphenodon_bokermanni	-47.92	-25.01
Aparasphenodon_bokermanni	-47.9157	-25.0723
Aparasphenodon_bokermanni	-47.5497	-24.7003
Aparasphenodon_bokermanni	-46.7892	-24.1831
Aparasphenodon_brunoi	-45.4324	-23.6574
Aparasphenodon_brunoi	-45.1388	-23.5008
Aparasphenodon_brunoi	-45.0697	-23.4303
Aparasphenodon_brunoi	-45.0232	-23.3785
Aparasphenodon_brunoi	-43.5343	-23.045
Aparasphenodon_brunoi	-43.5333	-23.0333
Aparasphenodon_brunoi	-43.5	-22.9167
Aparasphenodon_brunoi	-43.4833	-23.0333
Aparasphenodon_brunoi	-43.4678	-22.9679
Aparasphenodon_brunoi	-43.4167	-22.9167
Aparasphenodon_brunoi	-43.3	-23.0167
Aparasphenodon_brunoi	-43.2886	-22.9431
Aparasphenodon_brunoi	-43.2867	-22.9957
Aparasphenodon_brunoi	-43.2744	-22.9314
Aparasphenodon_brunoi	-43.2333	-22.9333
Aparasphenodon_brunoi	-43.2075	-22.9028
Aparasphenodon_brunoi	-43.1167	-22.9833
Aparasphenodon_brunoi	-43.1	-22.9167
Aparasphenodon_brunoi	-43.0338	-22.5797
Aparasphenodon_brunoi	-43.0289	-22.5758
Aparasphenodon_brunoi	-42.8302	-22.955
Aparasphenodon_brunoi	-42.8186	-22.9194
Aparasphenodon_brunoi	-42.5239	-19.6996
Aparasphenodon_brunoi	-42.2	-22.9333
Aparasphenodon_brunoi	-41.6833	-22.2831
Aparasphenodon_brunoi	-41.0467	-21.0989
Aparasphenodon_brunoi	-40.9692	-21.28
Aparasphenodon_brunoi	-40.9667	-21.25
Aparasphenodon_brunoi	-40.8339	-21.0111
Aparasphenodon_brunoi	-40.8247	-20.9331
Aparasphenodon_brunoi	-40.8244	-21.0433
Aparasphenodon_brunoi	-40.5917	-20.7056
Aparasphenodon_brunoi	-40.511	-20.658
Aparasphenodon_brunoi	-40.4975	-20.6667
Aparasphenodon_brunoi	-40.45	-20.5831
Aparasphenodon_brunoi	-40.4167	-20.6
Aparasphenodon_brunoi	-40.4128	-20.5936
Aparasphenodon_brunoi	-40.3697	-19.8319
Aparasphenodon_brunoi	-40.3378	-20.3194
Aparasphenodon_brunoi	-40.3361	-19.8653
Aparasphenodon_brunoi	-40.3078	-20.1286
Aparasphenodon_brunoi	-40.2922	-20.3297
Aparasphenodon_brunoi	-40.2733	-19.8203
Aparasphenodon_brunoi	-40.2733	-19.8203
Aparasphenodon_brunoi	-40.2653	-20.2661
Aparasphenodon_brunoi	-40.1822	-20.1019
Aparasphenodon_brunoi	-40.0978	-19.1972
Aparasphenodon_brunoi	-40.0978	-19.1969
Aparasphenodon_brunoi	-40.0839	-19.8786
Aparasphenodon_brunoi	-40.0722	-19.3911
Aparasphenodon_brunoi	-40.0722	-19.3911
Aparasphenodon_brunoi	-40.0719	-19.3911
Aparasphenodon_brunoi	-40.0708	-19.8614
Aparasphenodon_brunoi	-40.0667	-19.4167
Aparasphenodon_brunoi	-40.0603	-19.8311
Aparasphenodon_brunoi	-39.9606	-19.1122
Aparasphenodon_brunoi	-39.9333	-19.3911
Aparasphenodon_brunoi	-39.8589	-18.7161
Aparasphenodon_brunoi	-39.8589	-18.7161
Aparasphenodon_brunoi	-39.7589	-18.8258
Aparasphenodon_brunoi	-39.7322	-19.1383
Aparasphenodon_brunoi	-39.7322	-18.5933
Aparasphenodon_brunoi	-39.7322	-18.5933
Aparasphenodon_brunoi	-39.705	-18.4242
Aparasphenodon_brunoi	-39.2633	-16.5136
Aparasphenodon_brunoi	-39.1497	-16.8
Aparasphenodon_brunoi	-39.1458	-16.3869
Aparasphenodon_brunoi	-39.1315	-17.2028
Aparasphenodon_brunoi	-39.1019	-16.2331
Aparasphenodon_brunoi	-39.0982	-16.4769
Aparasphenodon_brunoi	-39.0936	-16.6286
Aparasphenodon_brunoi	-39.0831	-15.3
Aparasphenodon_brunoi	-39.0828	-16.4897
Aparasphenodon_brunoi	-39.0743	-16.4773
Aparasphenodon_brunoi	-39.066	-14.7762
Aparasphenodon_brunoi	-39.0647	-16.4497
Aparasphenodon_brunoi	-39.0353	-16.2659
Aparasphenodon_brunoi	-38.9486	-15.6778
Aplastodicus_cochranae	-49.4575	-28.5156
Aplastodicus_cochranae	-49.0661	-26.9194
Aplastodicus_cochranae	-49.0217	-27.6725
Aplastodicus_cochranae	-48.9864	-27.6769
Aplastodicus_cochranae	-48.9853	-27.5686
Aplastodicus_ibirapitanga	-39.6662	-13.1114
Aplastodicus_ibirapitanga	-39.3957	-13.0623
Aplastodicus_ibirapitanga	-39.1704	-14.3535
Aplastodicus_ibirapitanga	-39.1108	-16.6138
Aplastodicus_ibirapitanga	-39.0859	-14.7829
Aplastodicus_ibirapitanga	-39.0794	-14.7942
Aplastodiscus_albofrenatus	-48.8344	-25.4769
Aplastodiscus_albofrenatus	-45.833	-23.633
Aplastodiscus_albofrenatus	-45.4433	-23.5837
Aplastodiscus_albofrenatus	-45.176	-23.4911
Aplastodiscus_albofrenatus	-44.967	-22.383
Aplastodiscus_albofrenatus	-44.4397	-22.6703
Aplastodiscus_albofrenatus	-44.3	-23
Aplastodiscus_albofrenatus	-43.8868	-21.7116
Aplastodiscus_albofrenatus	-43.6711	-22.5518
Aplastodiscus_albofrenatus	-43.509	-22.8288
Aplastodiscus_albofrenatus	-43.4758	-22.8597
Aplastodiscus_albofrenatus	-43.4709	-22.9642
Aplastodiscus_albofrenatus	-43.2333	-22.9
Aplastodiscus_albofrenatus	-43.2333	-22.95
Aplastodiscus_albofrenatus	-43.2288	-22.9397
Aplastodiscus_albofrenatus	-43.2167	-22.95
Aplastodiscus_albofrenatus	-43.2148	-22.9516
Aplastodiscus_albofrenatus	-43.2075	-22.9028
Aplastodiscus_albofrenatus	-42.9833	-22.4333
Aplastodiscus_albofrenatus	-42.983	-22.433
Aplastodiscus_albofrenatus	-42.9814	-22.4584
Aplastodiscus_albofrenatus	-42.7955	-22.9151
Aplastodiscus_albofrenatus	-42.0279	-22.4403
Aplastodiscus_albofrenatus	-40.583	-19.833
Aplastodiscus_albosignatus	-49.7058	-24.2511
Aplastodiscus_albosignatus	-49.3786	-26.2503
Aplastodiscus_albosignatus	-49.3783	-26.2506
Aplastodiscus_albosignatus	-49.3081	-25.6575
Aplastodiscus_albosignatus	-49.2064	-25.5347
Aplastodiscus_albosignatus	-49.1989	-25.9281
Aplastodiscus_albosignatus	-49.05	-25.6832
Aplastodiscus_albosignatus	-48.8456	-26.3044
Aplastodiscus_albosignatus	-48.76	-24.22
Aplastodiscus_albosignatus	-48.6717	-26.7639
Aplastodiscus_albosignatus	-48.53	-24.18
Aplastodiscus_albosignatus	-47.7833	-24.0167
Aplastodiscus_albosignatus	-47.71	-23.81
Aplastodiscus_albosignatus	-47.5497	-24.7003
Aplastodiscus_albosignatus	-46.63	-23.54
Aplastodiscus_albosignatus	-46.53	-23.66
Aplastodiscus_albosignatus	-46.4667	-23.8667
Aplastodiscus_albosignatus	-46.3167	-23.7833
Aplastodiscus_albosignatus	-46.3044	-23.7781
Aplastodiscus_albosignatus	-45.85	-23.5333
Aplastodiscus_albosignatus	-45.833	-23.633
Aplastodiscus_albosignatus	-45.5833	-22.7333
Aplastodiscus_albosignatus	-45.31	-23.22
Aplastodiscus_albosignatus	-45.0697	-23.4303
Aplastodiscus_albosignatus	-44.96	-23.07
Aplastodiscus_albosignatus	-44.75	-22.5667
Aplastodiscus_albosignatus	-44.5631	-22.4961
Aplastodiscus_albosignatus	-43.1786	-22.505
Aplastodiscus_albosignatus	-42.983	-22.433
Aplastodiscus_arildae	-46.88	-23.18
Aplastodiscus_arildae	-46.5503	-23.1169
Aplastodiscus_arildae	-46.1883	-23.5228
Aplastodiscus_arildae	-45.833	-23.633
Aplastodiscus_arildae	-45.7839	-23.0163
Aplastodiscus_arildae	-45.7051	-23.1004
Aplastodiscus_arildae	-45.5833	-22.7403
Aplastodiscus_arildae	-45.31	-23.22
Aplastodiscus_arildae	-44.96	-23.07
Aplastodiscus_arildae	-44.75	-22.5667
Aplastodiscus_arildae	-44.65	-22.817
Aplastodiscus_arildae	-44.5772	-22.6454
Aplastodiscus_arildae	-44.57	-22.64
Aplastodiscus_arildae	-44.5697	-22.64
Aplastodiscus_arildae	-44.5633	-22.4961
Aplastodiscus_arildae	-43.9378	-19.9208
Aplastodiscus_arildae	-43.4161	-20.3778
Aplastodiscus_arildae	-43.2808	-22.2714
Aplastodiscus_arildae	-42.9656	-22.4122
Aplastodiscus_arildae	-42.9656	-22.4122
Aplastodiscus_arildae	-42.4667	-20.7167
Aplastodiscus_arildae	-41.1847	-20.6036
Aplastodiscus_arildae	-41.1167	-20.5167
Aplastodiscus_arildae	-41.0167	-20.4
Aplastodiscus_arildae	-40.6592	-20.3633
Aplastodiscus_callipygius	-48.7333	-24.4667
Aplastodiscus_callipygius	-47.5497	-24.7003
Aplastodiscus_callipygius	-46.1447	-22.7553
Aplastodiscus_callipygius	-46.1444	-22.7556
Aplastodiscus_callipygius	-46.0258	-22.8589
Aplastodiscus_callipygius	-45.59	-22.73
Aplastodiscus_callipygius	-45.5833	-22.7403
Aplastodiscus_callipygius	-45.5045	-22.7435
Aplastodiscus_callipygius	-45.4906	-22.7382
Aplastodiscus_callipygius	-45.481	-22.6909
Aplastodiscus_callipygius	-44.8408	-23.1974
Aplastodiscus_callipygius	-44.5898	-22.6423
Aplastodiscus_callipygius	-44.5772	-22.6454
Aplastodiscus_callipygius	-44.5633	-22.4961
Aplastodiscus_callipygius	-44.5631	-22.4961
Aplastodiscus_callipygius	-42.9767	-22.4547
Aplastodiscus_cavicola	-43.3666	-19.8666
Aplastodiscus_cavicola	-41.0166	-20.4
Aplastodiscus_ehrhardti	-49.3783	-26.2506
Aplastodiscus_ehrhardti	-49.2064	-25.5347
Aplastodiscus_ehrhardti	-49.1286	-27.9019
Aplastodiscus_ehrhardti	-49.05	-25.6832
Aplastodiscus_ehrhardti	-48.8456	-26.3044
Aplastodiscus_ehrhardti	-48.8333	-25.4833
Aplastodiscus_ehrhardti	-48.7786	-27.6881
Aplastodiscus_eugenioi	-45.41	-23.62
Aplastodiscus_eugenioi	-45.07	-23.43
Aplastodiscus_eugenioi	-45.0697	-23.4303
Aplastodiscus_eugenioi	-44.7599	-23.2917
Aplastodiscus_eugenioi	-44.6427	-22.9834
Aplastodiscus_eugenioi	-44.2438	-23.1885
Aplastodiscus_eugenioi	-43.9741	-22.9189
Aplastodiscus_eugenioi	-43.4258	-22.9508
Aplastodiscus_eugenioi	-43.2991	-22.9562
Aplastodiscus_eugenioi	-43.2333	-22.5833
Aplastodiscus_eugenioi	-43.1765	-22.5008
Aplastodiscus_eugenioi	-43.0925	-22.9019
Aplastodiscus_eugenioi	-42.9833	-22.5167
Aplastodiscus_eugenioi	-42.949	-22.5163
Aplastodiscus_eugenioi	-42.9333	-22.5333
Aplastodiscus_eugenioi	-42.7886	-22.9089
Aplastodiscus_eugenioi	-42.7333	-22.4167
Aplastodiscus_eugenioi	-42.6639	-22.8697
Aplastodiscus_eugenioi	-42.6421	-22.3904
Aplastodiscus_flumineus	-43.055	-22.487
Aplastodiscus_leucopygius	-47.595	-23.5242
Aplastodiscus_leucopygius	-47.5	-23.96
Aplastodiscus_leucopygius	-47.45	-23.95
Aplastodiscus_leucopygius	-46.9244	-23.2319
Aplastodiscus_leucopygius	-46.91	-23.6
Aplastodiscus_leucopygius	-46.88	-23.18
Aplastodiscus_leucopygius	-46.83	-23
Aplastodiscus_leucopygius	-46.82	-23.21
Aplastodiscus_leucopygius	-46.63	-23.54
Aplastodiscus_leucopygius	-46.5503	-23.1169
Aplastodiscus_leucopygius	-46.5497	-23.1102
Aplastodiscus_leucopygius	-46.5297	-23.66
Aplastodiscus_leucopygius	-46.46	-23.66
Aplastodiscus_leucopygius	-46.4167	-23.1667
Aplastodiscus_leucopygius	-46.3675	-21.3264
Aplastodiscus_leucopygius	-46.3519	-23.3672
Aplastodiscus_leucopygius	-46.2963	-23.7889
Aplastodiscus_leucopygius	-46.1883	-23.5228
Aplastodiscus_leucopygius	-46.182	-23.7352
Aplastodiscus_leucopygius	-46.1386	-23.8544
Aplastodiscus_leucopygius	-45.833	-23.633
Aplastodiscus_leucopygius	-45.6617	-22.8257
Aplastodiscus_leucopygius	-45.31	-23.22
Aplastodiscus_leucopygius	-44.96	-23.07
Aplastodiscus_leucopygius	-44.65	-22.6333
Aplastodiscus_leucopygius	-44.57	-22.64
Aplastodiscus_leucopygius	-44.2558	-21.9111
Aplastodiscus_leucopygius	-43.1783	-22.505
Aplastodiscus_leucopygius	-42.983	-22.433
Aplastodiscus_leucopygius	-42.9655	-22.4122
Aplastodiscus_leucopygius	-42.4666	-20.7166
Aplastodiscus_leucopygius	-40.6592	-20.3633
Aplastodiscus_musicus	-42.9876	-22.4574
Aplastodiscus_musicus	-42.9656	-22.4122
Aplastodiscus_perviridis	-54.2842	-26.7393
Aplastodiscus_perviridis	-54.2824	-25.919
Aplastodiscus_perviridis	-54.1333	-26.6333
Aplastodiscus_perviridis	-53.8672	-27.5522
Aplastodiscus_perviridis	-53.7733	-29.6055
Aplastodiscus_perviridis	-53.4914	-30.5122
Aplastodiscus_perviridis	-52.6192	-27.1856
Aplastodiscus_perviridis	-52.5414	-25.3069
Aplastodiscus_perviridis	-52.5317	-26.5581
Aplastodiscus_perviridis	-52.455	-26.6314
Aplastodiscus_perviridis	-52.2244	-28.0419
Aplastodiscus_perviridis	-52.0558	-25.5722
Aplastodiscus_perviridis	-51.9906	-26.4842
Aplastodiscus_perviridis	-51.988	-26.84
Aplastodiscus_perviridis	-51.9	-26.783
Aplastodiscus_perviridis	-51.8464	-28.9847
Aplastodiscus_perviridis	-51.74	-27.0067
Aplastodiscus_perviridis	-51.6411	-26.5262
Aplastodiscus_perviridis	-51.6119	-27.3436
Aplastodiscus_perviridis	-51.5805	-28.9317
Aplastodiscus_perviridis	-51.4606	-27.6717
Aplastodiscus_perviridis	-51.4581	-25.3956
Aplastodiscus_perviridis	-51.3364	-27.6344
Aplastodiscus_perviridis	-51.3156	-26.4275
Aplastodiscus_perviridis	-51.3058	-29.0256
Aplastodiscus_perviridis	-51.225	-27.4017
Aplastodiscus_perviridis	-51.1628	-23.3103
Aplastodiscus_perviridis	-51.015	-26.7753
Aplastodiscus_perviridis	-50.9647	-29.0517
Aplastodiscus_perviridis	-50.9494	-24.2083
Aplastodiscus_perviridis	-50.9339	-28.5122
Aplastodiscus_perviridis	-50.9339	-28.5119
Aplastodiscus_perviridis	-50.7608	-27.8992
Aplastodiscus_perviridis	-50.6953	-26.9289
Aplastodiscus_perviridis	-50.6156	-24.3239
Aplastodiscus_perviridis	-50.5836	-29.4481
Aplastodiscus_perviridis	-50.58	-29.4467
Aplastodiscus_perviridis	-50.4167	-28.6678
Aplastodiscus_perviridis	-50.4031	-23.8492
Aplastodiscus_perviridis	-50.3261	-27.8161
Aplastodiscus_perviridis	-50.2167	-29.45
Aplastodiscus_perviridis	-50.2069	-29.4882
Aplastodiscus_perviridis	-50.1447	-29.0478
Aplastodiscus_perviridis	-50.0658	-28.7478
Aplastodiscus_perviridis	-49.9847	-28.7875
Aplastodiscus_perviridis	-49.7975	-26.1058
Aplastodiscus_perviridis	-49.5917	-28.015
Aplastodiscus_perviridis	-49.5917	-28.015
Aplastodiscus_perviridis	-49.3786	-26.2503
Aplastodiscus_perviridis	-49.3783	-26.2506
Aplastodiscus_perviridis	-49.3333	-26.2833
Aplastodiscus_perviridis	-49.2667	-22.7667
Aplastodiscus_perviridis	-49.2064	-25.5347
Aplastodiscus_perviridis	-49.1989	-25.9281
Aplastodiscus_perviridis	-49.0881	-27.0567
Aplastodiscus_perviridis	-49.0769	-25.3656
Aplastodiscus_perviridis	-48.9817	-27.8747
Aplastodiscus_perviridis	-48.7656	-24.2208
Aplastodiscus_perviridis	-48.76	-24.22
Aplastodiscus_perviridis	-48.7597	-24.22
Aplastodiscus_perviridis	-48.7333	-24.4667
Aplastodiscus_perviridis	-48.61	-23.1003
Aplastodiscus_perviridis	-48.53	-24.18
Aplastodiscus_perviridis	-48.5	-24.4167
Aplastodiscus_perviridis	-48.445	-22.8867
Aplastodiscus_perviridis	-48.44	-22.88
Aplastodiscus_perviridis	-48.4397	-22.88
Aplastodiscus_perviridis	-48.3855	-27.4573
Aplastodiscus_perviridis	-48.36	-24.0903
Aplastodiscus_perviridis	-48.35	-23.4
Aplastodiscus_perviridis	-47.85	-21.95
Aplastodiscus_perviridis	-47.71	-23.81
Aplastodiscus_perviridis	-47.45	-23.5
Aplastodiscus_perviridis	-47.13	-23.3
Aplastodiscus_perviridis	-46.5614	-21.7878
Aplastodiscus_perviridis	-46.5614	-21.7881
Aplastodiscus_perviridis	-46.5497	-23.1103
Aplastodiscus_perviridis	-46.1447	-22.7553
Aplastodiscus_perviridis	-46.1444	-22.7556
Aplastodiscus_perviridis	-45.7478	-23.0094
Aplastodiscus_perviridis	-45.6625	-22.8272
Aplastodiscus_perviridis	-45.66	-22.82
Aplastodiscus_perviridis	-45.625	-23.0264
Aplastodiscus_perviridis	-45.59	-22.73
Aplastodiscus_perviridis	-45.5225	-22.8708
Aplastodiscus_perviridis	-45.5	-22.75
Aplastodiscus_perviridis	-45.1653	-22.6133
Aplastodiscus_perviridis	-45.0497	-22.5558
Aplastodiscus_perviridis	-44.9628	-22.5761
Aplastodiscus_perviridis	-44.65	-22.6333
Aplastodiscus_perviridis	-44.5778	-22.645
Aplastodiscus_perviridis	-44.57	-22.64
Aplastodiscus_perviridis	-44.5697	-22.64
Aplastodiscus_sibilatus	-39.3118	-12.5647
Aplastodiscus_sibilatus	-39.1183	-13.4073
Aplastodiscus_sibilatus	-39.0941	-14.45
Aplastodiscus_sibilatus	-35.9433	-9.30667
Aplastodiscus_weygoldti	-41.4131	-20.4642
Aplastodiscus_weygoldti	-41.2502	-21.035
Aplastodiscus_weygoldti	-40.6592	-20.3633
Aplastodiscus_weygoldti	-40.6592	-20.3633
Aplastodiscus_weygoldti	-40.6456	-20.8058
Aplastodiscus_weygoldti	-40.6003	-19.9356
Arcovomer_passarellii	-46.33	-23.96
Arcovomer_passarellii	-45.0711	-23.4339
Arcovomer_passarellii	-45.07	-23.43
Arcovomer_passarellii	-45.0697	-23.4303
Arcovomer_passarellii	-45.0667	-23.4333
Arcovomer_passarellii	-43.8186	-22.8679
Arcovomer_passarellii	-43.7838	-22.8868
Arcovomer_passarellii	-43.7833	-22.8667
Arcovomer_passarellii	-43.7753	-22.8522
Arcovomer_passarellii	-43.7753	-22.8522
Arcovomer_passarellii	-43.7075	-22.7439
Arcovomer_passarellii	-42.8892	-22.9178
Arcovomer_passarellii	-42.0165	-22.965
Arcovomer_passarellii	-41.8822	-22.7473
Arcovomer_passarellii	-40.6456	-20.8058
Arcovomer_passarellii	-40.2733	-19.8203
Arcovomer_passarellii	-40.2733	-19.8203
Arcovomer_passarellii	-40.1847	-20.1003
Arcovomer_passarellii	-40.0875	-19.0211
Arcovomer_passarellii	-40.0708	-19
Arcovomer_passarellii	-40.0698	-19.8249
Bakermannohyla_feioi	-43.8864	-21.7088
Bakermannohyla_feioi	-43.7931	-21.8428
Bakermannohyla_feioi	-43.5004	-20.1348
Bokermannohyla_ahenea	-44.6871	-23.0199
Bokermannohyla_ahenea	-44.5772	-22.6454
Bokermannohyla_astartea	-54.833	-23.633
Bokermannohyla_astartea	-47.5	-23.96
Bokermannohyla_astartea	-46.53	-23.66
Bokermannohyla_astartea	-46.5297	-23.66
Bokermannohyla_astartea	-45.892	-23.65
Bokermannohyla_astartea	-45.8666	-23.6333
Bokermannohyla_astartea	-44.563	-22.4961
Bokermannohyla_capra	-40.4167	-13.4333
Bokermannohyla_capra	-39.6114	-13.0335
Bokermannohyla_capra	-39.4667	-12.8667
Bokermannohyla_capra	-39.3957	-13.0623
Bokermannohyla_capra	-39.3953	-13.0617
Bokermannohyla_capra	-39.3953	-13.0617
Bokermannohyla_capra	-39.3851	-13.0508
Bokermannohyla_capra	-39.0698	-14.7769
Bokermannohyla_capra	-39.0255	-14.2966
Bokermannohyla_capra	-38.888	-12.8173
Bokermannohyla_capra	-37.2643	-7.022
Bokermannohyla_caramaschii	-42.515	-20.6687
Bokermannohyla_caramaschii	-42.4667	-20.7167
Bokermannohyla_caramaschii	-42.0702	-20.0725
Bokermannohyla_caramaschii	-41.7303	-20.4972
Bokermannohyla_caramaschii	-41.1847	-20.6036
Bokermannohyla_caramaschii	-41.1691	-20.4851
Bokermannohyla_caramaschii	-41.1167	-20.5167
Bokermannohyla_caramaschii	-41.1128	-20.8489
Bokermannohyla_caramaschii	-41.1128	-20.8489
Bokermannohyla_caramaschii	-40.7461	-20.0406
Bokermannohyla_caramaschii	-40.6831	-20.4128
Bokermannohyla_caramaschii	-40.6592	-20.3633
Bokermannohyla_caramaschii	-40.6592	-20.3633
Bokermannohyla_caramaschii	-40.6003	-19.9356
Bokermannohyla_caramaschii	-40.6003	-19.9364
Bokermannohyla_caramaschii	-40.5984	-19.938
Bokermannohyla_caramaschii	-40.5902	-19.934
Bokermannohyla_caramaschii	-40.42	-20.2639
Bokermannohyla_caramaschii	-39.55	-15.3833
Bokermannohyla_caramaschii	-39.4958	-15.4192
Bokermannohyla_carvalhoi	-43.0288	-22.4059
Bokermannohyla_carvalhoi	-42.9843	-22.454
Bokermannohyla_carvalhoi	-42.9835	-22.4532
Bokermannohyla_carvalhoi	-42.983	-22.433
Bokermannohyla_carvalhoi	-42.9655	-22.4122
Bokermannohyla_carvalhoi	-42.5462	-22.2811
Bokermannohyla_carvalhoi	-41.8373	-21.8645
Bokermannohyla_circumdata	-49.4575	-28.5156
Bokermannohyla_circumdata	-49.2064	-25.5347
Bokermannohyla_circumdata	-49.1989	-25.9281
Bokermannohyla_circumdata	-49.0633	-25.4417
Bokermannohyla_circumdata	-48.77	-22.19
Bokermannohyla_circumdata	-48.7333	-24.4666
Bokermannohyla_circumdata	-48.6999	-25.4
Bokermannohyla_circumdata	-48.3653	-24.0992
Bokermannohyla_circumdata	-47.71	-23.81
Bokermannohyla_circumdata	-47.5	-23.96
Bokermannohyla_circumdata	-47.45	-23.95
Bokermannohyla_circumdata	-47.42	-23.71
Bokermannohyla_circumdata	-46.88	-23.18
Bokermannohyla_circumdata	-46.78	-24.18
Bokermannohyla_circumdata	-46.7317	-23.7833
Bokermannohyla_circumdata	-46.63	-23.54
Bokermannohyla_circumdata	-46.53	-23.66
Bokermannohyla_circumdata	-46.3519	-23.3672
Bokermannohyla_circumdata	-46.1447	-22.7553
Bokermannohyla_circumdata	-45.85	-23.5333
Bokermannohyla_circumdata	-45.84	-23.53
Bokermannohyla_circumdata	-45.633	-22.817
Bokermannohyla_circumdata	-45.59	-22.73
Bokermannohyla_circumdata	-45.5833	-22.7403
Bokermannohyla_circumdata	-45.5045	-22.7435
Bokermannohyla_circumdata	-45.4433	-23.5837
Bokermannohyla_circumdata	-45.31	-23.22
Bokermannohyla_circumdata	-45.0711	-23.4339
Bokermannohyla_circumdata	-45.0697	-23.4303
Bokermannohyla_circumdata	-44.96	-23.07
Bokermannohyla_circumdata	-44.733	-22.367
Bokermannohyla_circumdata	-44.7131	-23.2178
Bokermannohyla_circumdata	-44.65	-22.6333
Bokermannohyla_circumdata	-44.57	-22.64
Bokermannohyla_circumdata	-44.5697	-22.64
Bokermannohyla_circumdata	-44.5667	-22.5
Bokermannohyla_circumdata	-44.5633	-22.4961
Bokermannohyla_circumdata	-43.5	-20.3833
Bokermannohyla_circumdata	-43.4776	-20.1067
Bokermannohyla_circumdata	-43.3058	-18.4656
Bokermannohyla_circumdata	-43.1786	-22.505
Bokermannohyla_circumdata	-43.1667	-22.5167
Bokermannohyla_circumdata	-43.0925	-22.9019
Bokermannohyla_circumdata	-42.8819	-20.7539
Bokermannohyla_circumdata	-41.9	-20.5166
Bokermannohyla_circumdata	-40.583	-19.833
Bokermannohyla_circumdata	-39.55	-15.3833
Bokermannohyla_circumdata	-39.3957	-13.0623
Bokermannohyla_circumdata	-39.3957	-13.0623
Bokermannohyla_circumdata	-39.2945	-15.2509
Bokermannohyla_clepsydra	-48.51	-22.13
Bokermannohyla_clepsydra	-44.6861	-23.0203
Bokermannohyla_diamantina	-44.18	-17.8733
Bokermannohyla_diamantina	-43.1619	-14.2672
Bokermannohyla_diamantina	-42.5397	-15.6097
Bokermannohyla_diamantina	-41.8114	-13.5789
Bokermannohyla_diamantina	-41.7728	-13.1519
Bokermannohyla_diamantina	-41.3949	-13.1459
Bokermannohyla_diamantina	-41.3949	-13.1459
Bokermannohyla_gouveiai	-46.2735	-21.0325
Bokermannohyla_gouveiai	-44.87	-22.2839
Bokermannohyla_gouveiai	-44.6288	-22.3709
Bokermannohyla_hylax	-49.4244	-28.5978
Bokermannohyla_hylax	-49.3208	-28.5178
Bokermannohyla_hylax	-49.1286	-27.9019
Bokermannohyla_hylax	-48.9297	-27.2858
Bokermannohyla_hylax	-48.875	-25.3631
Bokermannohyla_hylax	-48.8456	-26.3044
Bokermannohyla_hylax	-48.8344	-25.4769
Bokermannohyla_hylax	-48.8333	-25.4833
Bokermannohyla_hylax	-48.8333	-26.3
Bokermannohyla_hylax	-48.7786	-27.6881
Bokermannohyla_hylax	-48.77	-22.19
Bokermannohyla_hylax	-48.75	-22.1667
Bokermannohyla_hylax	-48.7333	-24.4667
Bokermannohyla_hylax	-48.59	-24.58
Bokermannohyla_hylax	-48.5747	-25.8828
Bokermannohyla_hylax	-48.5492	-27.5967
Bokermannohyla_hylax	-48.3653	-24.0992
Bokermannohyla_hylax	-48.36	-24.09
Bokermannohyla_hylax	-48.2667	-25.15
Bokermannohyla_hylax	-47.71	-23.81
Bokermannohyla_hylax	-47.55	-24.7
Bokermannohyla_hylax	-47.5497	-24.7003
Bokermannohyla_hylax	-47.45	-23.95
Bokermannohyla_hylax	-47.42	-23.71
Bokermannohyla_hylax	-47.233	-24.567
Bokermannohyla_hylax	-46.9999	-24.2999
Bokermannohyla_hylax	-46.99	-24.32
Bokermannohyla_hylax	-46.78	-24.18
Bokermannohyla_hylax	-46.63	-23.54
Bokermannohyla_hylax	-46.5297	-23.66
Bokermannohyla_hylax	-46.42	-23.89
Bokermannohyla_hylax	-46.182	-23.7352
Bokermannohyla_hylax	-46.1386	-23.8544
Bokermannohyla_hylax	-45.84	-23.5303
Bokermannohyla_hylax	-45.832	-23.636
Bokermannohyla_hylax	-45.44	-23.37
Bokermannohyla_hylax	-45.35	-23.77
Bokermannohyla_hylax	-45.31	-23.22
Bokermannohyla_hylax	-45.0697	-23.4303
Bokermannohyla_hylax	-44.96	-23.07
Bokermannohyla_hylax	-44.5697	-22.64
Bokermannohyla_ibitipoca	-48.7597	-24.22
Bokermannohyla_ibitipoca	-43.8853	-21.7053
Bokermannohyla_ibitipoca	-43.8833	-21.7
Bokermannohyla_ibitipoca	-42.4667	-20.7167
Bokermannohyla_ibitipoca	-42.4167	-20.6333
Bokermannohyla_ibitipoca	-42.0702	-20.0728
Bokermannohyla_ibitipoca	-41.1698	-20.4873
Bokermannohyla_ibitipoca	-41.1167	-20.5167
Bokermannohyla_ibitipoca	-41.0167	-20.4
Bokermannohyla_ibitipoca	-41.0167	-20.4
Bokermannohyla_itapoty	-41.5589	-12.5289
Bokermannohyla_itapoty	-41.39	-12.5631
Bokermannohyla_itapoty	-41.3708	-13.0053
Bokermannohyla_izecksohni	-48.4962	-22.9173
Bokermannohyla_izecksohni	-48.4869	-22.8928
Bokermannohyla_izecksohni	-48.44	-22.88
Bokermannohyla_izecksohni	-46.8834	-24.0648
Bokermannohyla_izecksohni	-46.0993	-23.6008
Bokermannohyla_langei	-51.665	-23.7548
Bokermannohyla_lucianae	-39.5661	-15.3936
Bokermannohyla_lucianae	-39.0905	-15.2868
Bokermannohyla_lucianae	-39.0753	-15.2933
Bokermannohyla_lucianae	-39.0667	-15.1667
Bokermannohyla_lucianae	-38.9791	-15.7095
Bokermannohyla_lucianae	-38.95	-15.6833
Bokermannohyla_luctuosa	-47.85	-21.95
Bokermannohyla_luctuosa	-47.595	-23.5242
Bokermannohyla_luctuosa	-47.595	-23.2939
Bokermannohyla_luctuosa	-47.13	-23.3
Bokermannohyla_luctuosa	-47.06	-22.9
Bokermannohyla_luctuosa	-46.9645	-23.2378
Bokermannohyla_luctuosa	-46.91	-23.6
Bokermannohyla_luctuosa	-46.88	-23.18
Bokermannohyla_luctuosa	-46.8237	-22.8965
Bokermannohyla_luctuosa	-46.5503	-23.1169
Bokermannohyla_luctuosa	-46.5497	-23.1103
Bokermannohyla_luctuosa	-46.5297	-23.1807
Bokermannohyla_luctuosa	-46.46	-23.66
Bokermannohyla_luctuosa	-46.4167	-23.1667
Bokermannohyla_luctuosa	-46.1883	-23.5228
Bokermannohyla_luctuosa	-46.1447	-22.7553
Bokermannohyla_luctuosa	-46.1444	-22.7556
Bokermannohyla_luctuosa	-45.59	-22.73
Bokermannohyla_luctuosa	-45.5657	-22.782
Bokermannohyla_luctuosa	-44.5698	-22.4511
Bokermannohyla_luctuosa	-43.8467	-19.9856
Bokermannohyla_martinsi	-43.9885	-20.1009
Bokermannohyla_martinsi	-43.8578	-20.4997
Bokermannohyla_martinsi	-43.8467	-19.9856
Bokermannohyla_martinsi	-43.8316	-20.0007
Bokermannohyla_martinsi	-43.5086	-19.9073
Bokermannohyla_martinsi	-43.5	-20.1333
Bokermannohyla_martinsi	-43.4833	-20.25
Bokermannohyla_martinsi	-43.4776	-20.1067
Bokermannohyla_martinsi	-43.4153	-19.9594
Bokermannohyla_nanuzae	-43.9167	-20.1167
Bokermannohyla_nanuzae	-43.8578	-20.4997
Bokermannohyla_nanuzae	-43.8461	-20.0394
Bokermannohyla_nanuzae	-43.75	-19.5
Bokermannohyla_nanuzae	-43.745	-19.5136
Bokermannohyla_nanuzae	-43.7447	-19.5136
Bokermannohyla_nanuzae	-43.7142	-19.1692
Bokermannohyla_nanuzae	-43.65	-19
Bokermannohyla_nanuzae	-43.506	-19.9048
Bokermannohyla_nanuzae	-43.5	-20.1333
Bokermannohyla_nanuzae	-43.4833	-20.0833
Bokermannohyla_nanuzae	-43.4736	-19.9417
Bokermannohyla_nanuzae	-43.4394	-19.0456
Bokermannohyla_nanuzae	-43.4153	-19.9594
Bokermannohyla_nanuzae	-43.4065	-19.032
Bokermannohyla_nanuzae	-43.3386	-18.2014
Bokermannohyla_nanuzae	-43.3058	-18.4656
Bokermannohyla_oxente	-42.4133	-11.5811
Bokermannohyla_oxente	-42.411	-11.5842
Bokermannohyla_oxente	-42.411	-11.5842
Bokermannohyla_oxente	-41.5589	-12.5289
Bokermannohyla_oxente	-41.39	-12.5631
Bokermannohyla_oxente	-41.3708	-13.0053
Bokermannohyla_oxente	-41.3314	-12.8072
Bokermannohyla_oxente	-40.5053	-11.3891
Bokermannohyla_oxente	-40.3542	-11.2544
Bokermannohyla_oxente	-40.3542	-11.2544
Bokermannohyla_oxente	-40.3153	-11.2313
Bokermannohyla_oxente	-40.3153	-11.2313
Bokermannohyla_oxente	-40.3153	-11.2313
Bokermannohyla_oxente	-40.3149	-11.2229
Bokermannohyla_oxente	-40.3142	-11.2054
Bokermannohyla_oxente	-40.3136	-11.2349
Bokermannohyla_oxente	-40.3109	-11.2214
Bokermannohyla_oxente	-40.3106	-11.105
Bokermanohyla_claresignata	-54.7104	-26.4688
Bokermanohyla_claresignata	-54.2824	-25.919
Bokermanohyla_claresignata	-53.851	-26.5162
Bokermanohyla_claresignata	-46.3038	-23.7764
Bokermanohyla_claresignata	-42.9846	-22.4546
Bokermanohyla_claresignata	-42.9656	-22.4122
Bokermanohyla_claresignata	-42.3333	-22.3167
Brachycephalus margaritatus	-43.2903	-22.5042
Brachycephalus margaritatus	-43.1148	-22.4175
Brachycephalus_alipioi	-41.1847	-20.6036
Brachycephalus_alipioi	-41.0167	-20.4
Brachycephalus_alipioi	-41.01	-20.4733
Brachycephalus_alipioi	-41.0069	-20.6714
Brachycephalus_brunneus	-49.0553	-25.3056
Brachycephalus_didactylus	-48.6	-25.7333
Brachycephalus_didactylus	-43.62	-22.5
Brachycephalus_didactylus	-43.6058	-22.4889
Brachycephalus_didactylus	-43.6	-22.4833
Brachycephalus_didactylus	-43.4333	-22.6
Brachycephalus_didactylus	-43.2915	-22.9468
Brachycephalus_didactylus	-43.0499	-22.6705
Brachycephalus_didactylus	-43.0289	-22.5758
Brachycephalus_didactylus	-43.0167	-22.6
Brachycephalus_didactylus	-42.983	-22.433
Brachycephalus_didactylus	-42.7569	-22.4672
Brachycephalus_didactylus	-42.5833	-22.4167
Brachycephalus_didactylus	-41.2167	-21
Brachycephalus_ephippium	-47.06	-22.9
Brachycephalus_ephippium	-46.9833	-22.8833
Brachycephalus_ephippium	-46.9533	-23.2489
Brachycephalus_ephippium	-46.9333	-23.6167
Brachycephalus_ephippium	-46.9192	-23.6039
Brachycephalus_ephippium	-46.9097	-23.6003
Brachycephalus_ephippium	-46.88	-23.18
Brachycephalus_ephippium	-46.8667	-23.1667
Brachycephalus_ephippium	-46.78	-24.18
Brachycephalus_ephippium	-46.65	-23.4167
Brachycephalus_ephippium	-46.5503	-23.1169
Brachycephalus_ephippium	-46.55	-23.11
Brachycephalus_ephippium	-46.5497	-23.1103
Brachycephalus_ephippium	-46.1883	-23.5228
Brachycephalus_ephippium	-46.1881	-23.5231
Brachycephalus_ephippium	-45.88	-23.17
Brachycephalus_ephippium	-45.633	-22.817
Brachycephalus_ephippium	-45.5225	-22.8708
Brachycephalus_ephippium	-45.1833	-22.6
Brachycephalus_ephippium	-44.7167	-23.0542
Brachycephalus_ephippium	-44.7167	-23.2167
Brachycephalus_ephippium	-44.57	-22.64
Brachycephalus_ephippium	-44.5667	-22.5
Brachycephalus_ephippium	-44.5633	-22.4961
Brachycephalus_ephippium	-44.5631	-22.4961
Brachycephalus_ephippium	-44.4467	-22.4692
Brachycephalus_ephippium	-44.0333	-22.8146
Brachycephalus_ephippium	-43.5	-22.9167
Brachycephalus_ephippium	-43.2333	-22.9
Brachycephalus_ephippium	-43.2288	-22.9397
Brachycephalus_ephippium	-43.2167	-22.95
Brachycephalus_ephippium	-43.2075	-22.9028
Brachycephalus_ephippium	-43.1853	-22.9261
Brachycephalus_ephippium	-43.1844	-22.5108
Brachycephalus_ephippium	-43.1667	-22.5167
Brachycephalus_ephippium	-42.983	-22.433
Brachycephalus_ephippium	-42.9656	-22.4122
Brachycephalus_ephippium	-42.9656	-22.4122
Brachycephalus_ephippium	-42.9309	-22.4559
Brachycephalus_ephippium	-42.849	-22.3181
Brachycephalus_ephippium	-42.4667	-20.7167
Brachycephalus_ferruginus	-48.8344	-25.4769
Brachycephalus_garbeanus	-42.5642	-22.3583
Brachycephalus_garbeanus	-42.5086	-22.3811
Brachycephalus_guarani	-45.0267	-23.3467
Brachycephalus_hermogenesi	-49.2064	-25.5347
Brachycephalus_hermogenesi	-48.59	-24.58
Brachycephalus_hermogenesi	-48.3008	-25.1506
Brachycephalus_hermogenesi	-48.3001	-25.1586
Brachycephalus_hermogenesi	-48.2989	-25.1589
Brachycephalus_hermogenesi	-47.5	-23.96
Brachycephalus_hermogenesi	-47.45	-23.95
Brachycephalus_hermogenesi	-46.99	-24.32
Brachycephalus_hermogenesi	-45.84	-23.53
Brachycephalus_hermogenesi	-45.0697	-23.4303
Brachycephalus_hermogenesi	-45.0667	-23.4333
Brachycephalus_izecksohni	-48.8344	-25.4769
Brachycephalus_nodoterga	-48.75	-22.1667
Brachycephalus_nodoterga	-45.8667	-23.6333
Brachycephalus_nodoterga	-45.833	-23.633
Brachycephalus_pernix	-49.0769	-25.3656
Brachycephalus_pitanga	-45.31	-23.22
Brachycephalus_pombali	-48.5747	-25.8828
Brachycephalus_pulex	-39.2945	-15.2509
Brachycephalus_pulex	-38.3881	-12.7044
Brachycephalus_toby	-45.44	-23.37
Brachycephalus_toby	-45.07	-23.43
Brachycephalus_tridactylus	-48.3289	-25.3067
Brachycephalus_tridactylus	-48.3041	-25.1481
Brachycephalus_tridactylus	-48.2667	-25.15
Brachycephalus_vertebralis	-45.0711	-23.4339
Brachycephalus_vertebralis	-45.07	-23.43
Brachycephalus_vertebralis	-44.96	-23.07
Brachycephalus_vertebralis	-44.7615	-23.1817
Brachycephalus_vertebralis	-44.7131	-23.2178
Brachycephalus_vertebralis	-44.7131	-23.2181
Ceratophrys_aurita	-52.0833	-32.0333
Ceratophrys_aurita	-51.1833	-27.75
Ceratophrys_aurita	-50.1444	-26.3703
Ceratophrys_aurita	-49.247	-26.4554
Ceratophrys_aurita	-49.2333	-26.4333
Ceratophrys_aurita	-48.9016	-26.3238
Ceratophrys_aurita	-48.76	-24.22
Ceratophrys_aurita	-48.7333	-24.4667
Ceratophrys_aurita	-48.7333	-24.4667
Ceratophrys_aurita	-46.3582	-23.9546
Ceratophrys_aurita	-45.07	-23.43
Ceratophrys_aurita	-44.7167	-23.2167
Ceratophrys_aurita	-44.65	-22.817
Ceratophrys_aurita	-43.3	-22.7833
Ceratophrys_aurita	-43.2517	-22.961
Ceratophrys_aurita	-43.2333	-22.9
Ceratophrys_aurita	-42.9833	-22.4333
Ceratophrys_aurita	-42.9167	-22.0607
Ceratophrys_aurita	-42.4667	-20.7167
Ceratophrys_aurita	-42.4667	-20.7167
Ceratophrys_aurita	-42.231	-14.1908
Ceratophrys_aurita	-41.8556	-11.3044
Ceratophrys_aurita	-41.5333	-21.1
Ceratophrys_aurita	-40.6003	-19.9356
Ceratophrys_aurita	-40.45	-13.4333
Ceratophrys_aurita	-40.4308	-13.4411
Ceratophrys_aurita	-40.2551	-13.2628
Ceratophrys_aurita	-40.0722	-19.3911
Ceratophrys_aurita	-40.0722	-19.3911
Ceratophrys_aurita	-40.0719	-19.3911
Ceratophrys_aurita	-40.0667	-19.4167
Ceratophrys_aurita	-39.8589	-18.7161
Ceratophrys_aurita	-38.58	-12.16
Ceratophrys_joazeirensis	-45.2066	-10.451
Ceratophrys_joazeirensis	-42.6992	-9.01556
Ceratophrys_joazeirensis	-35.7978	-7.21702
Ceratophrys_ornata	-64.9217	-29.73
Ceratophrys_ornata	-64.3915	-33.9195
Ceratophrys_ornata	-64.2824	-36.618
Ceratophrys_ornata	-64.0471	-27.8203
Ceratophrys_ornata	-63.759	-35.6595
Ceratophrys_ornata	-63.5333	-25.5
Ceratophrys_ornata	-62.7333	-37.1833
Ceratophrys_ornata	-62.2952	-32.6587
Ceratophrys_ornata	-62.2833	-38.7167
Ceratophrys_ornata	-62.2399	-34.0122
Ceratophrys_ornata	-61.9776	-33.7395
Ceratophrys_ornata	-61.8179	-37.5753
Ceratophrys_ornata	-61.7068	-37.6767
Ceratophrys_ornata	-61.5282	-34.8678
Ceratophrys_ornata	-61.2826	-27.3256
Ceratophrys_ornata	-61.1286	-35.549
Ceratophrys_ornata	-60.9078	-32.9006
Ceratophrys_ornata	-60.8865	-35.4528
Ceratophrys_ornata	-60.6401	-26.2164
Ceratophrys_ornata	-60.402	-36.413
Ceratophrys_ornata	-60.3721	-35.0914
Ceratophrys_ornata	-60.3103	-36.8957
Ceratophrys_ornata	-60.0143	-36.0211
Ceratophrys_ornata	-59.8661	-34.8385
Ceratophrys_ornata	-59.8091	-33.7822
Ceratophrys_ornata	-59.6125	-25.3491
Ceratophrys_ornata	-58.8769	-34.3607
Ceratophrys_ornata	-58.8061	-34.3457
Ceratophrys_ornata	-58.75	-34.5
Ceratophrys_ornata	-58.7328	-35.0428
Ceratophrys_ornata	-58.6985	-34.5762
Ceratophrys_ornata	-58.6725	-34.5875
Ceratophrys_ornata	-58.6667	-34.6667
Ceratophrys_ornata	-58.6359	-34.7679
Ceratophrys_ornata	-58.5841	-34.7509
Ceratophrys_ornata	-58.5398	-36.3085
Ceratophrys_ornata	-58.523	-34.852
Ceratophrys_ornata	-58.5	-34.6667
Ceratophrys_ornata	-58.4967	-35.7663
Ceratophrys_ornata	-58.47	-34.6125
Ceratophrys_ornata	-58.4443	-34.7058
Ceratophrys_ornata	-58.4333	-34.6176
Ceratophrys_ornata	-58.3934	-34.7014
Ceratophrys_ornata	-58.3903	-34.8554
Ceratophrys_ornata	-58.3386	-34.6551
Ceratophrys_ornata	-58.0493	-34.8823
Ceratophrys_ornata	-58.0296	-34.8227
Ceratophrys_ornata	-58	-34
Ceratophrys_ornata	-57.996	-35.006
Ceratophrys_ornata	-57.9489	-34.9314
Ceratophrys_ornata	-57.908	-35.6834
Ceratophrys_ornata	-57.7232	-35.7288
Ceratophrys_ornata	-57.7162	-35.7186
Ceratophrys_ornata	-57.2399	-35.2751
Ceratophrys_ornata	-57.2134	-37.3204
Ceratophrys_ornata	-56.9667	-36.4
Ceratophrys_ornata	-56.936	-36.4107
Ceratophrys_ornata	-56.1833	-34.8833
Chiasmocleis cordeiroi	-39.1333	-13.8167
Chiasmocleis_alagoana	-35.7959	-9.25133
Chiasmocleis_atlantica	-45.07	-23.43
Chiasmocleis_atlantica	-42.009	-22.3061
Chiasmocleis_capixaba	-40.6003	-19.9364
Chiasmocleis_capixaba	-40.5219	-20.2811
Chiasmocleis_capixaba	-40.4992	-20.2832
Chiasmocleis_capixaba	-40.42	-20.2639
Chiasmocleis_capixaba	-40.3081	-20.1294
Chiasmocleis_capixaba	-40.3078	-20.1286
Chiasmocleis_capixaba	-40.2733	-19.8203
Chiasmocleis_capixaba	-40.2733	-19.8203
Chiasmocleis_capixaba	-40.2731	-19.8206
Chiasmocleis_capixaba	-40.2617	-19.8257
Chiasmocleis_capixaba	-40.0722	-19.3911
Chiasmocleis_capixaba	-40.0722	-19.3911
Chiasmocleis_capixaba	-40.0708	-19
Chiasmocleis_capixaba	-39.7322	-18.5933
Chiasmocleis_capixaba	-39.7089	-18.4194
Chiasmocleis_capixaba	-39.5552	-18.0795
Chiasmocleis_capixaba	-39.3866	-17.8924
Chiasmocleis_carvalhoi	-45.07	-23.43
Chiasmocleis_carvalhoi	-44.3181	-23.0067
Chiasmocleis_carvalhoi	-44.1746	-22.8183
Chiasmocleis_carvalhoi	-43.7833	-22.8667
Chiasmocleis_carvalhoi	-43.7753	-22.8522
Chiasmocleis_carvalhoi	-43.7075	-22.7439
Chiasmocleis_carvalhoi	-43.5333	-23.0333
Chiasmocleis_carvalhoi	-43.5184	-22.8271
Chiasmocleis_carvalhoi	-43.3737	-22.9969
Chiasmocleis_carvalhoi	-43.2561	-22.6199
Chiasmocleis_carvalhoi	-43.2422	-22.5857
Chiasmocleis_carvalhoi	-43.2333	-22.5833
Chiasmocleis_carvalhoi	-43.1227	-22.541
Chiasmocleis_carvalhoi	-43.0289	-22.5758
Chiasmocleis_carvalhoi	-43.0184	-22.5745
Chiasmocleis_carvalhoi	-42.7641	-22.4457
Chiasmocleis_carvalhoi	-42.4835	-22.8663
Chiasmocleis_carvalhoi	-42.2315	-22.4247
Chiasmocleis_carvalhoi	-41.9034	-22.3483
Chiasmocleis_carvalhoi	-41.6642	-22.2543
Chiasmocleis_carvalhoi	-40.8339	-21.0111
Chiasmocleis_carvalhoi	-40.5219	-20.2811
Chiasmocleis_carvalhoi	-40.511	-20.658
Chiasmocleis_carvalhoi	-40.4138	-20.6042
Chiasmocleis_carvalhoi	-40.308	-20.1294
Chiasmocleis_carvalhoi	-40.3078	-20.1286
Chiasmocleis_carvalhoi	-39.7322	-18.5933
Chiasmocleis_carvalhoi	-39.1429	-16.3732
Chiasmocleis_carvalhoi	-39.1019	-16.2331
Chiasmocleis_carvalhoi	-39.0982	-16.4769
Chiasmocleis_carvalhoi	-39.05	-16.26
Chiasmocleis_crucis	-39.5333	-15.4167
Chiasmocleis_crucis	-39.0794	-14.7942
Chiasmocleis_gnoma	-39.0753	-15.2933
Chiasmocleis_leucosticta	-49.8152	-26.0784
Chiasmocleis_leucosticta	-49.25	-25.4167
Chiasmocleis_leucosticta	-49.2333	-26.4333
Chiasmocleis_leucosticta	-49.2064	-25.5347
Chiasmocleis_leucosticta	-49.0833	-25.25
Chiasmocleis_leucosticta	-49.0661	-26.9194
Chiasmocleis_leucosticta	-48.8342	-25.4769
Chiasmocleis_leucosticta	-48.76	-24.22
Chiasmocleis_leucosticta	-48.7333	-24.4667
Chiasmocleis_leucosticta	-48.59	-24.58
Chiasmocleis_leucosticta	-48.5	-24.4167
Chiasmocleis_leucosticta	-47.92	-25.01
Chiasmocleis_leucosticta	-47.71	-23.81
Chiasmocleis_leucosticta	-47.5497	-24.7003
Chiasmocleis_leucosticta	-47.45	-23.95
Chiasmocleis_leucosticta	-47.42	-23.71
Chiasmocleis_leucosticta	-47.1009	-23.7102
Chiasmocleis_leucosticta	-46.9568	-23.6958
Chiasmocleis_leucosticta	-46.182	-23.7352
Chiasmocleis_leucosticta	-45.31	-23.22
Chiasmocleis_leucosticta	-45.0697	-23.4303
Chiasmocleis_mantiqueira	-45.59	-22.73
Chiasmocleis_mantiqueira	-45.5833	-22.7403
Chiasmocleis_mantiqueira	-45.17	-22.61
Chiasmocleis_mantiqueira	-45.17	-22.61
Chiasmocleis_mantiqueira	-44.65	-22.817
Chiasmocleis_mantiqueira	-43.3667	-21.7833
Chiasmocleis_mantiqueira	-42.5167	-20.8833
Chiasmocleis_mantiqueira	-42.4667	-20.7167
Chiasmocleis_sapiranga	-38.1757	-12.3149
Chiasmocleis_sapiranga	-38.0375	-12.5579
Chiasmocleis_schubarti	-42.5334	-19.6413
Chiasmocleis_schubarti	-40.6456	-20.8058
Chiasmocleis_schubarti	-40.5219	-20.2811
Chiasmocleis_schubarti	-40.4209	-20.2728
Chiasmocleis_schubarti	-40.42	-20.2639
Chiasmocleis_schubarti	-40.2733	-19.8203
Chiasmocleis_schubarti	-40.2733	-19.8203
Chiasmocleis_schubarti	-40.256	-19.8162
Chiasmocleis_schubarti	-40.1522	-19.0207
Chiasmocleis_schubarti	-40.1103	-13.9447
Chiasmocleis_schubarti	-40.0722	-19.3911
Chiasmocleis_schubarti	-40.0708	-19
Chiasmocleis_schubarti	-39.972	-19.235
Chiasmocleis_schubarti	-39.8339	-16.6616
Chiasmocleis_schubarti	-39.7322	-18.5933
Chiasmocleis_schubarti	-39.7089	-18.4194
Chiasmocleis_schubarti	-39.2229	-16.5013
Chiasmocleis_schubarti	-39.2159	-13.2774
Chiasmocleis_schubarti	-39.1704	-14.3535
Chiasmocleis_schubarti	-39.1703	-16.4788
Chiasmocleis_schubarti	-39.1696	-14.7948
Chiasmocleis_schubarti	-39.1019	-16.2331
Chiasmocleis_schubarti	-39.0982	-16.4769
Chiasmocleis_schubarti	-39.095	-16.4754
Chiasmocleis_schubarti	-39.089	-14.4648
Chiasmocleis_schubarti	-39.0753	-15.2933
Chiasmocleis_schubarti	-39.0353	-16.2659
Crossodactylodes_bokermanni	-41.1847	-20.6036
Crossodactylodes_bokermanni	-41.1847	-20.6036
Crossodactylodes_bokermanni	-40.6592	-20.3633
Crossodactylodes_bokermanni	-40.6003	-19.9356
Crossodactylodes_bokermanni	-40.6003	-19.9358
Crossodactylodes_izecksohni	-41.1847	-20.6036
Crossodactylodes_izecksohni	-40.6003	-19.9356
Crossodactylodes_izecksohni	-40.6003	-19.9358
Crossodactylus cyclospinus	-42.8321	-16.6893
Crossodactylus cyclospinus	-42.8206	-16.7039
Crossodactylus cyclospinus	-40.4667	-15.8833
Crossodactylus_aeneus	-43.3117	-22.7856
Crossodactylus_aeneus	-43.2959	-22.5868
Crossodactylus_aeneus	-43.2384	-22.5992
Crossodactylus_aeneus	-43.2333	-22.5833
Crossodactylus_aeneus	-43.1667	-22.5167
Crossodactylus_aeneus	-43.1516	-22.5343
Crossodactylus_aeneus	-43.0141	-22.5079
Crossodactylus_aeneus	-42.9883	-22.4572
Crossodactylus_aeneus	-42.9833	-22.4333
Crossodactylus_aeneus	-42.983	-22.433
Crossodactylus_aeneus	-42.9819	-22.5372
Crossodactylus_aeneus	-42.9395	-22.4498
Crossodactylus_aeneus	-42.9333	-22.5333
Crossodactylus_aeneus	-42.8833	-22.4833
Crossodactylus_aeneus	-42.8833	-22.35
Crossodactylus_aeneus	-42.7974	-22.9183
Crossodactylus_aeneus	-42.7	-22.5833
Crossodactylus_aeneus	-42.6528	-22.4714
Crossodactylus_bokermanni	-43.8467	-19.9858
Crossodactylus_bokermanni	-43.745	-19.5136
Crossodactylus_bokermanni	-43.7447	-19.5136
Crossodactylus_bokermanni	-43.7144	-19.1689
Crossodactylus_bokermanni	-43.7142	-19.1692
Crossodactylus_bokermanni	-43.6629	-19.1375
Crossodactylus_bokermanni	-43.6134	-20.4608
Crossodactylus_bokermanni	-43.6113	-19.3525
Crossodactylus_bokermanni	-43.5773	-19.4405
Crossodactylus_bokermanni	-43.5694	-18.2644
Crossodactylus_bokermanni	-43.5179	-20.3608
Crossodactylus_bokermanni	-43.5	-20.1333
Crossodactylus_bokermanni	-43.4614	-19.3101
Crossodactylus_bokermanni	-43.4318	-19.9585
Crossodactylus_bokermanni	-43.3775	-20.041
Crossodactylus_bokermanni	-43.3058	-18.4656
Crossodactylus_bokermanni	-42.8318	-15.8435
Crossodactylus_bokermanni	-42.7922	-15.8134
Crossodactylus_bokermanni	-42.3249	-14.202
Crossodactylus_bokermanni	-42.2943	-14.1214
Crossodactylus_bokermanni	-40.6074	-19.9295
Crossodactylus_bokermanni	-40.6	-19.9167
Crossodactylus_caramaschii	-50.4031	-23.8492
Crossodactylus_caramaschii	-49.81	-22.41
Crossodactylus_caramaschii	-49.5533	-22.2918
Crossodactylus_caramaschii	-49.55	-22.29
Crossodactylus_caramaschii	-49.2333	-26.4333
Crossodactylus_caramaschii	-49.2064	-25.5347
Crossodactylus_caramaschii	-49.1989	-25.9281
Crossodactylus_caramaschii	-48.867	-25.383
Crossodactylus_caramaschii	-48.76	-24.22
Crossodactylus_caramaschii	-48.7333	-24.4667
Crossodactylus_caramaschii	-48.7	-24.5331
Crossodactylus_caramaschii	-48.59	-24.58
Crossodactylus_caramaschii	-48.5833	-24.5833
Crossodactylus_caramaschii	-48.583	-24.583
Crossodactylus_caramaschii	-48.53	-24.18
Crossodactylus_caramaschii	-48.4397	-22.88
Crossodactylus_caramaschii	-48.3654	-24.0991
Crossodactylus_caramaschii	-48.36	-24.09
Crossodactylus_caramaschii	-48.1081	-24.52
Crossodactylus_caramaschii	-48.1	-24.52
Crossodactylus_caramaschii	-47.88	-24.71
Crossodactylus_caramaschii	-47.7164	-23.8131
Crossodactylus_caramaschii	-47.71	-23.81
Crossodactylus_caramaschii	-47.595	-23.2939
Crossodactylus_caramaschii	-47.55	-24.7
Crossodactylus_caramaschii	-47.5	-23.96
Crossodactylus_caramaschii	-47.45	-23.95
Crossodactylus_caramaschii	-47.42	-23.71
Crossodactylus_caramaschii	-46.99	-24.32
Crossodactylus_caramaschii	-46.78	-24.18
Crossodactylus_caramaschii	-46.5497	-23.1103
Crossodactylus_dantei	-35.9405	-9.28735
Crossodactylus_dantei	-35.7959	-9.25133
Crossodactylus_dispar	-47.06	-22.9
Crossodactylus_dispar	-46.63	-23.54
Crossodactylus_dispar	-46.182	-23.7352
Crossodactylus_dispar	-45.9022	-23.6891
Crossodactylus_dispar	-45.4097	-23.6203
Crossodactylus_dispar	-45.1653	-22.4494
Crossodactylus_dispar	-44.6854	-23.0202
Crossodactylus_dispar	-44.5633	-22.4961
Crossodactylus_dispar	-42.9371	-22.4272
Crossodactylus_dispar	-40.42	-20.2639
Crossodactylus_gaudichaudii	-50.8931	-22.2292
Crossodactylus_gaudichaudii	-49.247	-26.4554
Crossodactylus_gaudichaudii	-49.2333	-26.4333
Crossodactylus_gaudichaudii	-47.8833	-23.7833
Crossodactylus_gaudichaudii	-45.85	-23.5333
Crossodactylus_gaudichaudii	-45.6275	-22.8274
Crossodactylus_gaudichaudii	-44.9333	-17.35
Crossodactylus_gaudichaudii	-43.5	-22.9167
Crossodactylus_gaudichaudii	-43.4833	-23.0333
Crossodactylus_gaudichaudii	-43.35	-22.9167
Crossodactylus_gaudichaudii	-43.3	-22.9333
Crossodactylus_gaudichaudii	-43.2949	-22.9529
Crossodactylus_gaudichaudii	-43.2833	-22.95
Crossodactylus_gaudichaudii	-43.2833	-22.95
Crossodactylus_gaudichaudii	-43.2517	-22.961
Crossodactylus_gaudichaudii	-43.2447	-22.9634
Crossodactylus_gaudichaudii	-43.2333	-22.9333
Crossodactylus_gaudichaudii	-43.233	-22.8
Crossodactylus_gaudichaudii	-43.2288	-22.9397
Crossodactylus_gaudichaudii	-43.2167	-22.9
Crossodactylus_gaudichaudii	-43.2129	-22.5634
Crossodactylus_gaudichaudii	-43.2075	-22.9028
Crossodactylus_gaudichaudii	-41.4833	-22.05
Crossodactylus_gaudichaudii	-40.75	-20.6333
Crossodactylus_gaudichaudii	-40.6	-19.9167
Crossodactylus_gaudichaudii	-40.583	-19.833
Crossodactylus_gaudichaudii	-40.4667	-20.2667
Crossodactylus_gaudichaudii	-40.42	-20.2639
Crossodactylus_gaudichaudii	-40.4167	-20.2667
Crossodactylus_gaudichaudii	-39.2667	-14.8
Crossodactylus_gaudichaudii	-39.2377	-14.8167
Crossodactylus_grandis	-45.59	-22.73
Crossodactylus_grandis	-45.5833	-22.7333
Crossodactylus_grandis	-45.5637	-22.7767
Crossodactylus_grandis	-44.81	-22.4475
Crossodactylus_grandis	-44.75	-22.7833
Crossodactylus_grandis	-44.733	-22.367
Crossodactylus_grandis	-44.572	-22.3972
Crossodactylus_grandis	-44.5667	-22.5
Crossodactylus_grandis	-44.5631	-22.4961
Crossodactylus_lutzorum	-39.074	-13.413
Crossodactylus_schmidti	-55.725	-27.1839
Crossodactylus_schmidti	-54.9936	-27.1232
Crossodactylus_schmidti	-54.4328	-27.0064
Crossodactylus_schmidti	-54.4167	-26.8333
Crossodactylus_schmidti	-54.3379	-26.8198
Crossodactylus_schmidti	-54.2842	-26.7393
Crossodactylus_schmidti	-54.2824	-25.919
Crossodactylus_schmidti	-54.247	-26.99
Crossodactylus_schmidti	-53.954	-27.2435
Crossodactylus_schmidti	-53.9453	-27.1319
Crossodactylus_schmidti	-53.9354	-27.2064
Crossodactylus_schmidti	-53.778	-27.6916
Crossodactylus_schmidti	-53.7167	-23.35
Crossodactylus_schmidti	-53.5604	-27.6359
Crossodactylus_schmidti	-53.3944	-26.7447
Crossodactylus_schmidti	-53.3827	-27.3748
Crossodactylus_schmidti	-53.2396	-27.1966
Crossodactylus_schmidti	-52.4242	-27.1636
Crossodactylus_schmidti	-52.1106	-27.6211
Crossodactylus_schmidti	-51.9386	-23.4253
Crossodactylus_schmidti	-50.3675	-23.11
Crossodactylus_trachystomus	-45.5766	-22.7603
Crossodactylus_trachystomus	-44.0502	-19.7565
Crossodactylus_trachystomus	-43.9333	-19.9167
Crossodactylus_trachystomus	-43.9072	-19.9469
Crossodactylus_trachystomus	-43.9055	-19.9465
Crossodactylus_trachystomus	-43.8703	-19.9741
Crossodactylus_trachystomus	-43.8334	-20.0004
Crossodactylus_trachystomus	-43.7447	-19.5136
Crossodactylus_trachystomus	-43.7142	-19.1692
Crossodactylus_trachystomus	-43.6886	-18.2409
Crossodactylus_trachystomus	-43.65	-19
Crossodactylus_trachystomus	-43.6132	-18.2662
Crossodactylus_trachystomus	-43.5	-20.3833
Crossodactylus_trachystomus	-43.4776	-20.1067
Crossodactylus_trachystomus	-43.2	-16.3
Crossodactylus_trachystomus	-42.9	-20.25
Cycloramphus lithometicus	-43.0925	-22.9019
Cycloramphus_acangatan	-48.53	-24.18
Cycloramphus_acangatan	-48.36	-24.09
Cycloramphus_acangatan	-48.3394	-24.1427
Cycloramphus_acangatan	-47.71	-23.81
Cycloramphus_acangatan	-47.7046	-23.8786
Cycloramphus_acangatan	-47.5	-23.96
Cycloramphus_acangatan	-47.45	-23.95
Cycloramphus_acangatan	-47.42	-23.71
Cycloramphus_acangatan	-47.23	-24.27
Cycloramphus_acangatan	-46.5297	-23.66
Cycloramphus_acangatan	-46.33	-23.96
Cycloramphus_asper	-49.5667	-28.6667
Cycloramphus_asper	-49.2333	-26.4333
Cycloramphus_asper	-49.0534	-27.9385
Cycloramphus_asper	-48.8456	-26.3044
Cycloramphus_asper	-48.8344	-25.4769
Cycloramphus_asper	-48.8333	-26.3
Cycloramphus_asper	-48.3014	-25.1548
Cycloramphus_asper	-48.2998	-25.158
Cycloramphus_asper	-47.55	-24.7167
Cycloramphus_asper	-46.5297	-23.66
Cycloramphus_asper	-46.4388	-23.8926
Cycloramphus_asper	-46.4167	-23.8833
Cycloramphus_asper	-46.3167	-23.7833
Cycloramphus_asper	-46.3044	-23.7781
Cycloramphus_asper	-46.2816	-23.8722
Cycloramphus_asper	-45.85	-23.5333
Cycloramphus_asper	-42.9656	-22.4122
Cycloramphus_bandeirensis	-41.796	-20.451
Cycloramphus_bolitoglossus	-50.3	-26.45
Cycloramphus_bolitoglossus	-49.8333	-25.25
Cycloramphus_bolitoglossus	-49.247	-26.4554
Cycloramphus_bolitoglossus	-49.2333	-26.4333
Cycloramphus_bolitoglossus	-49.2064	-25.5347
Cycloramphus_bolitoglossus	-49.1989	-25.9281
Cycloramphus_bolitoglossus	-49.15	-27.0333
Cycloramphus_bolitoglossus	-49.0661	-26.9194
Cycloramphus_bolitoglossus	-48.5492	-27.5967
Cycloramphus_boraceiensis	-46.33	-23.96
Cycloramphus_boraceiensis	-45.9022	-23.6891
Cycloramphus_boraceiensis	-45.833	-23.633
Cycloramphus_boraceiensis	-45.41	-23.62
Cycloramphus_boraceiensis	-45.4097	-23.6203
Cycloramphus_boraceiensis	-45.4097	-23.76
Cycloramphus_boraceiensis	-45.3581	-23.7781
Cycloramphus_boraceiensis	-45.35	-23.77
Cycloramphus_boraceiensis	-45.3	-23.8333
Cycloramphus_boraceiensis	-45.0711	-23.4339
Cycloramphus_boraceiensis	-45.07	-23.43
Cycloramphus_boraceiensis	-45.0697	-23.4303
Cycloramphus_boraceiensis	-44.774	-23.2867
Cycloramphus_boraceiensis	-44.7667	-23.35
Cycloramphus_boraceiensis	-44.7131	-23.2178
Cycloramphus_boraceiensis	-44.684	-23.0209
Cycloramphus_boraceiensis	-44.2125	-23.169
Cycloramphus_boraceiensis	-42.582	-22.4528
Cycloramphus_brasiliensis	-44.5	-22.3833
Cycloramphus_brasiliensis	-44.1753	-23.1358
Cycloramphus_brasiliensis	-43.4912	-22.8265
Cycloramphus_brasiliensis	-43.4858	-22.7962
Cycloramphus_brasiliensis	-43.3138	-22.5851
Cycloramphus_brasiliensis	-43.2639	-22.5
Cycloramphus_brasiliensis	-43.2398	-22.5985
Cycloramphus_brasiliensis	-43.2333	-22.5833
Cycloramphus_brasiliensis	-43.2333	-22.9333
Cycloramphus_brasiliensis	-43.1667	-22.5167
Cycloramphus_brasiliensis	-43.1167	-22.2333
Cycloramphus_brasiliensis	-43.0878	-22.3094
Cycloramphus_brasiliensis	-42.9849	-22.4541
Cycloramphus_brasiliensis	-42.9833	-22.4333
Cycloramphus_brasiliensis	-42.983	-22.433
Cycloramphus_brasiliensis	-42.9819	-22.5372
Cycloramphus_brasiliensis	-42.9656	-22.4122
Cycloramphus_brasiliensis	-42.963	-22.4711
Cycloramphus_brasiliensis	-42.9589	-22.4892
Cycloramphus_brasiliensis	-42.9341	-22.4714
Cycloramphus_brasiliensis	-42.9333	-22.5333
Cycloramphus_brasiliensis	-42.9309	-22.4559
Cycloramphus_brasiliensis	-42.7722	-22.3906
Cycloramphus_brasiliensis	-42.614	-22.4139
Cycloramphus_brasiliensis	-42.5372	-22.4475
Cycloramphus_brasiliensis	-42.5167	-22.3347
Cycloramphus_brasiliensis	-42.3887	-22.6655
Cycloramphus_brasiliensis	-41.9103	-22.187
Cycloramphus_carvalhoi	-42.5926	-22.4455
Cycloramphus_catarinensis	-48.863	-27.896
Cycloramphus_cedrensis	-49.029	-26.65
Cycloramphus_diringshofeni	-49.073	-26.533
Cycloramphus_dubius	-46.99	-24.32
Cycloramphus_dubius	-46.78	-24.18
Cycloramphus_dubius	-46.5297	-23.66
Cycloramphus_dubius	-46.4706	-23.8965
Cycloramphus_dubius	-46.4253	-23.895
Cycloramphus_dubius	-46.42	-23.89
Cycloramphus_dubius	-46.4197	-23.89
Cycloramphus_dubius	-46.4167	-23.8833
Cycloramphus_dubius	-46.3333	-23.8922
Cycloramphus_dubius	-46.33	-23.96
Cycloramphus_dubius	-46.1386	-23.8544
Cycloramphus_dubius	-45.85	-23.5333
Cycloramphus_dubius	-45.5126	-23.8293
Cycloramphus_dubius	-45.35	-23.77
Cycloramphus_dubius	-45.0697	-23.4303
Cycloramphus_duseni	-49.247	-26.4554
Cycloramphus_duseni	-49.2333	-26.4333
Cycloramphus_duseni	-48.9509	-26.261
Cycloramphus_duseni	-48.59	-24.58
Cycloramphus_duseni	-48.1246	-24.5181
Cycloramphus_duseni	-46.318	-24.0134
Cycloramphus_eleutherodactylus	-48.7333	-24.4667
Cycloramphus_eleutherodactylus	-48.7	-24.5331
Cycloramphus_eleutherodactylus	-48.59	-24.58
Cycloramphus_eleutherodactylus	-48.5	-24.4167
Cycloramphus_eleutherodactylus	-46.78	-24.18
Cycloramphus_eleutherodactylus	-46.63	-23.54
Cycloramphus_eleutherodactylus	-46.53	-23.66
Cycloramphus_eleutherodactylus	-46.5297	-23.66
Cycloramphus_eleutherodactylus	-46.3167	-23.7833
Cycloramphus_eleutherodactylus	-46.2963	-23.7889
Cycloramphus_eleutherodactylus	-45.9022	-23.6891
Cycloramphus_eleutherodactylus	-45.85	-23.5333
Cycloramphus_eleutherodactylus	-45.833	-23.633
Cycloramphus_eleutherodactylus	-43.5	-20.3833
Cycloramphus_eleutherodactylus	-43.2447	-22.9634
Cycloramphus_eleutherodactylus	-43.2333	-22.9333
Cycloramphus_eleutherodactylus	-43.2075	-22.9031
Cycloramphus_eleutherodactylus	-42.9833	-22.4333
Cycloramphus_eleutherodactylus	-42.983	-22.433
Cycloramphus_eleutherodactylus	-42.7629	-22.3814
Cycloramphus_faustoi	-45.41	-23.76
Cycloramphus_faustoi	-45.4097	-22.64
Cycloramphus_fulginosus	-44.7829	-23.2004
Cycloramphus_fulginosus	-43.4921	-22.8122
Cycloramphus_fulginosus	-43.4373	-22.9438
Cycloramphus_fulginosus	-43.2633	-22.9652
Cycloramphus_fulginosus	-43.2288	-22.9397
Cycloramphus_fulginosus	-43.2129	-22.5634
Cycloramphus_fulginosus	-42.2111	-22.3289
Cycloramphus_fulginosus	-42.2094	-22.3308
Cycloramphus_fulginosus	-42.1792	-22.3208
Cycloramphus_fulginosus	-42.1769	-22.3286
Cycloramphus_fulginosus	-42.1711	-22.3314
Cycloramphus_fulginosus	-40.6074	-19.9295
Cycloramphus_granulosus	-44.6997	-23.0182
Cycloramphus_granulosus	-44.6192	-22.6875
Cycloramphus_granulosus	-44.6164	-22.3549
Cycloramphus_izecksohni	-49.5667	-28.6667
Cycloramphus_izecksohni	-49.5667	-28.6667
Cycloramphus_izecksohni	-49.2431	-26.4253
Cycloramphus_izecksohni	-49.2333	-26.4333
Cycloramphus_izecksohni	-48.9677	-26.225
Cycloramphus_izecksohni	-48.9333	-26.2
Cycloramphus_izecksohni	-48.8456	-26.3044
Cycloramphus_izecksohni	-47.6333	-24.3167
Cycloramphus_izecksohni	-40.6	-19.9167
Cycloramphus_juimirim	-47.55	-24.7
Cycloramphus_juimirim	-47.5497	-24.7003
Cycloramphus_juimirim	-47.4806	-24.6608
Cycloramphus_juimirim	-46.9999	-24.2999
Cycloramphus_juimirim	-46.9997	-24.2997
Cycloramphus_juimirim	-46.99	-24.32
Cycloramphus_lutzorum	-49.25	-25.4167
Cycloramphus_lutzorum	-48.7333	-24.4667
Cycloramphus_lutzorum	-48.7	-24.5331
Cycloramphus_lutzorum	-48.59	-24.58
Cycloramphus_lutzorum	-48.5833	-24.5833
Cycloramphus_lutzorum	-44.8308	-23.1994
Cycloramphus_migueli	-39.675	-13.2871
Cycloramphus_migueli	-39.3328	-14.3376
Cycloramphus_mirandaribeiroi	-48.862	-25.251
Cycloramphus_ohausi	-43.205	-22.5424
Cycloramphus_ohausi	-42.9845	-22.4548
Cycloramphus_ohausi	-42.983	-22.433
Cycloramphus_ohausi	-42.9656	-22.4122
Cycloramphus_ohausi	-42.963	-22.4711
Cycloramphus_organensis	-44.0864	-22.3733
Cycloramphus_organensis	-43.0667	-22.4833
Cycloramphus_rhyakonastes	-48.8344	-25.4769
Cycloramphus_rhyakonastes	-47.92	-25.01
Cycloramphus_semipalmatus	-46.5297	-23.66
Cycloramphus_semipalmatus	-46.4667	-23.8667
Cycloramphus_semipalmatus	-46.3333	-23.8922
Cycloramphus_semipalmatus	-46.3167	-23.7833
Cycloramphus_semipalmatus	-46.3167	-23.7833
Cycloramphus_semipalmatus	-46.2914	-23.7966
Cycloramphus_semipalmatus	-45.9022	-23.6891
Cycloramphus_semipalmatus	-45.833	-23.633
Cycloramphus_stejnegeri	-42.9837	-22.4536
Cycloramphus_stejnegeri	-42.983	-22.433
Cycloramphus_stejnegeri	-42.9656	-22.4122
Dasypops_schirchi	-40.2733	-19.8203
Dasypops_schirchi	-40.1413	-19.1811
Dasypops_schirchi	-40.1221	-19.1477
Dasypops_schirchi	-40.0978	-19.1969
Dasypops_schirchi	-40.0722	-19.3911
Dasypops_schirchi	-40.0719	-19.3911
Dasypops_schirchi	-40.0667	-19.4167
Dasypops_schirchi	-40.0178	-19.3944
Dasypops_schirchi	-39.7322	-18.5933
Dasypops_schirchi	-39.1019	-16.2331
Dendrophryniscus_berthalutzae	-49.55	-28.4667
Dendrophryniscus_berthalutzae	-49.4575	-28.5156
Dendrophryniscus_berthalutzae	-49.3833	-26.3167
Dendrophryniscus_berthalutzae	-49.2667	-26.7333
Dendrophryniscus_berthalutzae	-48.9333	-26.3333
Dendrophryniscus_berthalutzae	-48.8667	-25.8667
Dendrophryniscus_berthalutzae	-48.8333	-26.3
Dendrophryniscus_berthalutzae	-48.7793	-27.6837
Dendrophryniscus_berthalutzae	-48.7786	-27.6881
Dendrophryniscus_berthalutzae	-48.6667	-27.6667
Dendrophryniscus_berthalutzae	-48.6	-26.1
Dendrophryniscus_berthalutzae	-48.5747	-25.8828
Dendrophryniscus_berthalutzae	-48.2667	-25.15
Dendrophryniscus_brevipollicatus	-49.6109	-23.7001
Dendrophryniscus_brevipollicatus	-49.4575	-28.5156
Dendrophryniscus_brevipollicatus	-48.9693	-25.4
Dendrophryniscus_brevipollicatus	-48.9333	-26.2
Dendrophryniscus_brevipollicatus	-48.5004	-25.2837
Dendrophryniscus_brevipollicatus	-48.5	-24.4167
Dendrophryniscus_brevipollicatus	-48.34	-24
Dendrophryniscus_brevipollicatus	-47.7833	-24.0167
Dendrophryniscus_brevipollicatus	-47.7164	-23.8131
Dendrophryniscus_brevipollicatus	-47.71	-23.81
Dendrophryniscus_brevipollicatus	-47.595	-23.5242
Dendrophryniscus_brevipollicatus	-47.55	-24.7
Dendrophryniscus_brevipollicatus	-47.5497	-24.7003
Dendrophryniscus_brevipollicatus	-47.5	-23.96
Dendrophryniscus_brevipollicatus	-46.9999	-24.2999
Dendrophryniscus_brevipollicatus	-46.9997	-24.2997
Dendrophryniscus_brevipollicatus	-46.99	-24.32
Dendrophryniscus_brevipollicatus	-46.9454	-23.7149
Dendrophryniscus_brevipollicatus	-46.78	-24.18
Dendrophryniscus_brevipollicatus	-46.63	-23.54
Dendrophryniscus_brevipollicatus	-46.5297	-23.66
Dendrophryniscus_brevipollicatus	-46.4708	-23.8788
Dendrophryniscus_brevipollicatus	-46.4667	-23.8667
Dendrophryniscus_brevipollicatus	-46.4667	-23.8667
Dendrophryniscus_brevipollicatus	-46.33	-23.96
Dendrophryniscus_brevipollicatus	-46.3167	-23.7833
Dendrophryniscus_brevipollicatus	-46.3167	-23.7833
Dendrophryniscus_brevipollicatus	-46.3044	-23.7781
Dendrophryniscus_brevipollicatus	-46.1386	-23.8544
Dendrophryniscus_brevipollicatus	-45.833	-23.633
Dendrophryniscus_brevipollicatus	-45.44	-23.37
Dendrophryniscus_brevipollicatus	-45.35	-23.77
Dendrophryniscus_brevipollicatus	-45.3331	-23.2331
Dendrophryniscus_brevipollicatus	-45.31	-23.22
Dendrophryniscus_brevipollicatus	-45.283	-23.833
Dendrophryniscus_brevipollicatus	-45.0711	-23.4339
Dendrophryniscus_brevipollicatus	-45.07	-23.43
Dendrophryniscus_brevipollicatus	-45.0697	-23.4303
Dendrophryniscus_brevipollicatus	-45.0667	-23.4333
Dendrophryniscus_brevipollicatus	-44.96	-23.07
Dendrophryniscus_brevipollicatus	-44.3	-23
Dendrophryniscus_brevipollicatus	-43.2447	-22.9634
Dendrophryniscus_brevipollicatus	-43.2333	-22.9333
Dendrophryniscus_brevipollicatus	-43.2075	-22.9031
Dendrophryniscus_brevipollicatus	-43.0289	-22.5758
Dendrophryniscus_brevipollicatus	-42.9656	-22.4122
Dendrophryniscus_brevipollicatus	-42.9333	-22.5333
Dendrophryniscus_brevipollicatus	-40.6	-19.9167
Dendrophryniscus_brevipollicatus	-40.583	-19.833
Dendrophryniscus_carvalhoi	-40.6003	-19.9356
Dendrophryniscus_carvalhoi	-40.5364	-19.9697
Dendrophryniscus_krauzae	-49.4244	-28.5978
Dendrophryniscus_leucomystax	-48.8342	-25.4769
Dendrophryniscus_leucomystax	-48.5428	-25.8175
Dendrophryniscus_leucomystax	-48.3289	-25.3067
Dendrophryniscus_leucomystax	-48.2989	-25.1637
Dendrophryniscus_leucomystax	-48.2667	-25.15
Dendrophryniscus_leucomystax	-47.9667	-25.1333
Dendrophryniscus_leucomystax	-47.9298	-25.0279
Dendrophryniscus_leucomystax	-47.92	-25.01
Dendrophryniscus_leucomystax	-47.9197	-25.0103
Dendrophryniscus_leucomystax	-47.88	-24.71
Dendrophryniscus_leucomystax	-47.55	-24.7
Dendrophryniscus_leucomystax	-47.54	-24.74
Dendrophryniscus_leucomystax	-46.99	-24.32
Dendrophryniscus_leucomystax	-45.41	-23.62
Dendrophryniscus_leucomystax	-45.07	-23.43
Dendrophryniscus_leucomystax	-43.4508	-22.7594
Dendrophryniscus_leucomystax	-43.4333	-22.6
Dendrophryniscus_leucomystax	-42.4029	-22.6553
Dendrophryniscus_oreites	-39.3333	-15.15
Dendrophryniscus_organensis	-42.988	-22.455
Dendrophryniscus_proboscideus	-39.0667	-14.3167
Dendrophryniscus_proboscideus	-38.225	-12.2208
Dendrophryniscus_skuki	-38.5948	-14.1639
Dendrophryniscus_stawiarskyi	-51.416	-26.254
Dendropsophus_anceps	-50.6833	-24.0667
Dendropsophus_anceps	-50.4031	-23.8492
Dendropsophus_anceps	-50.383	-23.85
Dendropsophus_anceps	-50.067	-22.85
Dendropsophus_anceps	-49.9694	-23.1606
Dendropsophus_anceps	-49.7933	-23.1078
Dendropsophus_anceps	-49.7933	-23.1077
Dendropsophus_anceps	-49.0172	-22.7642
Dendropsophus_anceps	-49	-22.8
Dendropsophus_anceps	-48.8764	-22.7736
Dendropsophus_anceps	-48.35	-23.4
Dendropsophus_anceps	-48.35	-23.4
Dendropsophus_anceps	-47.9706	-17.6167
Dendropsophus_anceps	-45.7167	-23.1
Dendropsophus_anceps	-45.7	-23.1
Dendropsophus_anceps	-44.1	-22.9833
Dendropsophus_anceps	-43.8091	-22.8808
Dendropsophus_anceps	-43.7833	-22.8667
Dendropsophus_anceps	-43.7753	-22.8522
Dendropsophus_anceps	-43.7753	-22.8522
Dendropsophus_anceps	-43.7167	-22.7333
Dendropsophus_anceps	-43.7075	-22.7439
Dendropsophus_anceps	-43.5935	-23.0382
Dendropsophus_anceps	-43.5333	-23.0333
Dendropsophus_anceps	-43.35	-22.9167
Dendropsophus_anceps	-43.3117	-22.7858
Dendropsophus_anceps	-43.3	-22.7833
Dendropsophus_anceps	-43.2333	-22.5833
Dendropsophus_anceps	-43.2333	-22.9
Dendropsophus_anceps	-43.2323	-22.9436
Dendropsophus_anceps	-43.2167	-22.65
Dendropsophus_anceps	-43.2167	-22.65
Dendropsophus_anceps	-43.2075	-22.9028
Dendropsophus_anceps	-43.1833	-21.5167
Dendropsophus_anceps	-43.0289	-22.5758
Dendropsophus_anceps	-42.8	-22.9667
Dendropsophus_anceps	-42.6	-19.7
Dendropsophus_anceps	-42.5333	-19.4667
Dendropsophus_anceps	-41.7861	-17.8078
Dendropsophus_anceps	-41.7164	-19.7992
Dendropsophus_anceps	-41.0667	-20.8333
Dendropsophus_anceps	-41.05	-19.4833
Dendropsophus_anceps	-40.8539	-16.0167
Dendropsophus_anceps	-40.5006	-18.7156
Dendropsophus_anceps	-40.2733	-19.8203
Dendropsophus_anceps	-40.0722	-19.3911
Dendropsophus_anceps	-40.0722	-19.3911
Dendropsophus_anceps	-40.0667	-19.8333
Dendropsophus_anceps	-39.7342	-14.1381
Dendropsophus_anceps	-39.7322	-18.5933
Dendropsophus_anceps	-39.7167	-17.2833
Dendropsophus_anceps	-39.6167	-15.9167
Dendropsophus_anceps	-39.6167	-15.45
Dendropsophus_anceps	-39.5167	-15.1333
Dendropsophus_anceps	-39.1649	-14.4708
Dendropsophus_anceps	-39.15	-16.3667
Dendropsophus_anceps	-39.1315	-17.2028
Dendropsophus_anceps	-39.0794	-14.7942
Dendropsophus_anceps	-39.0667	-15.15
Dendropsophus_berthalutzae	-49.05	-25.683
Dendropsophus_berthalutzae	-48.8667	-25.4333
Dendropsophus_berthalutzae	-48.8344	-25.4769
Dendropsophus_berthalutzae	-48.8342	-25.4769
Dendropsophus_berthalutzae	-48.8333	-25.4833
Dendropsophus_berthalutzae	-48.7333	-24.4667
Dendropsophus_berthalutzae	-48.7119	-25.4286
Dendropsophus_berthalutzae	-48.5004	-25.2837
Dendropsophus_berthalutzae	-48.3289	-25.3067
Dendropsophus_berthalutzae	-48.2944	-25.1639
Dendropsophus_berthalutzae	-48.2667	-25.15
Dendropsophus_berthalutzae	-48.12	-22.28
Dendropsophus_berthalutzae	-47.92	-25.01
Dendropsophus_berthalutzae	-47.88	-24.71
Dendropsophus_berthalutzae	-47.595	-23.2939
Dendropsophus_berthalutzae	-47.55	-24.7
Dendropsophus_berthalutzae	-46.99	-24.32
Dendropsophus_berthalutzae	-46.63	-23.54
Dendropsophus_berthalutzae	-46.5297	-23.66
Dendropsophus_berthalutzae	-46.42	-23.89
Dendropsophus_berthalutzae	-46.4197	-23.89
Dendropsophus_berthalutzae	-46.4	-24
Dendropsophus_berthalutzae	-46.35	-23.9666
Dendropsophus_berthalutzae	-46.33	-23.96
Dendropsophus_berthalutzae	-46.2963	-23.7889
Dendropsophus_berthalutzae	-46.1881	-23.5231
Dendropsophus_berthalutzae	-46.182	-23.7352
Dendropsophus_berthalutzae	-46.1386	-23.8544
Dendropsophus_berthalutzae	-46.13	-23.8503
Dendropsophus_berthalutzae	-45.4097	-23.6203
Dendropsophus_berthalutzae	-45.35	-23.77
Dendropsophus_berthalutzae	-45.07	-23.43
Dendropsophus_berthalutzae	-45.0697	-23.4303
Dendropsophus_berthalutzae	-43.4511	-22.7592
Dendropsophus_berthalutzae	-43.2333	-22.5833
Dendropsophus_berthalutzae	-43.0289	-22.5758
Dendropsophus_berthalutzae	-40.583	-19.833
Dendropsophus_berthalutzae	-40.07	-19.4166
Dendropsophus_bipunctatus	-44.3	-23
Dendropsophus_bipunctatus	-43.7753	-22.8522
Dendropsophus_bipunctatus	-43.7753	-22.8522
Dendropsophus_bipunctatus	-43.7075	-22.7439
Dendropsophus_bipunctatus	-43.5333	-23.0333
Dendropsophus_bipunctatus	-43.2517	-22.961
Dendropsophus_bipunctatus	-43.25	-22.8667
Dendropsophus_bipunctatus	-43.2333	-22.5833
Dendropsophus_bipunctatus	-43.2333	-22.9333
Dendropsophus_bipunctatus	-43.2288	-22.9397
Dendropsophus_bipunctatus	-43.2075	-22.9028
Dendropsophus_bipunctatus	-43.0406	-22.6528
Dendropsophus_bipunctatus	-43.0406	-22.6531
Dendropsophus_bipunctatus	-43.0289	-22.5758
Dendropsophus_bipunctatus	-42.9656	-22.4122
Dendropsophus_bipunctatus	-42.5333	-22.2667
Dendropsophus_bipunctatus	-41.4722	-22.1067
Dendropsophus_bipunctatus	-41.3664	-21.0642
Dendropsophus_bipunctatus	-41.0667	-20.8333
Dendropsophus_bipunctatus	-40.8339	-21.0111
Dendropsophus_bipunctatus	-40.8244	-21.0439
Dendropsophus_bipunctatus	-40.6456	-20.8058
Dendropsophus_bipunctatus	-40.6456	-20.8058
Dendropsophus_bipunctatus	-40.6333	-20.8
Dendropsophus_bipunctatus	-40.5917	-20.7056
Dendropsophus_bipunctatus	-40.5858	-20.7919
Dendropsophus_bipunctatus	-40.5297	-20.1006
Dendropsophus_bipunctatus	-40.511	-20.658
Dendropsophus_bipunctatus	-40.4975	-20.6667
Dendropsophus_bipunctatus	-40.42	-20.2639
Dendropsophus_bipunctatus	-40.4167	-20.2667
Dendropsophus_bipunctatus	-40.3378	-20.3194
Dendropsophus_bipunctatus	-40.2733	-19.8203
Dendropsophus_bipunctatus	-40.2733	-19.8203
Dendropsophus_bipunctatus	-40.1822	-20.1019
Dendropsophus_bipunctatus	-40.1103	-13.9447
Dendropsophus_bipunctatus	-40.0978	-19.1969
Dendropsophus_bipunctatus	-40.0722	-19.3911
Dendropsophus_bipunctatus	-40.0722	-19.3911
Dendropsophus_bipunctatus	-40.0719	-19.3911
Dendropsophus_bipunctatus	-40.07	-19.4166
Dendropsophus_bipunctatus	-40.0667	-19.4167
Dendropsophus_bipunctatus	-39.9928	-19.4081
Dendropsophus_bipunctatus	-39.9583	-19.4222
Dendropsophus_bipunctatus	-39.7342	-14.1381
Dendropsophus_bipunctatus	-39.7322	-18.5933
Dendropsophus_bipunctatus	-39.7089	-18.4194
Dendropsophus_bipunctatus	-39.4958	-15.4192
Dendropsophus_bipunctatus	-39.3272	-14.3167
Dendropsophus_bipunctatus	-39.1649	-14.4708
Dendropsophus_bipunctatus	-39.095	-16.4754
Dendropsophus_bipunctatus	-39.095	-16.4754
Dendropsophus_bipunctatus	-35.7333	-8.48333
Dendropsophus_branneri	-51.4022	-15.5424
Dendropsophus_branneri	-48.5004	-25.2837
Dendropsophus_branneri	-43.9158	-3.5431
Dendropsophus_branneri	-43.9156	-3.54333
Dendropsophus_branneri	-42.8897	-16.5594
Dendropsophus_branneri	-42.311	-14.311
Dendropsophus_branneri	-42.283	-14.041
Dendropsophus_branneri	-42.008	-16.9981
Dendropsophus_branneri	-41.2215	-13.0019
Dendropsophus_branneri	-41.0667	-20.8333
Dendropsophus_branneri	-40.8753	-19.8739
Dendropsophus_branneri	-40.8339	-21.0111
Dendropsophus_branneri	-40.8244	-21.0433
Dendropsophus_branneri	-40.6831	-20.4128
Dendropsophus_branneri	-40.6456	-20.8058
Dendropsophus_branneri	-40.6333	-20.8
Dendropsophus_branneri	-40.6003	-19.9358
Dendropsophus_branneri	-40.5417	-19.4128
Dendropsophus_branneri	-40.511	-20.658
Dendropsophus_branneri	-40.4975	-20.6667
Dendropsophus_branneri	-40.4308	-13.4411
Dendropsophus_branneri	-40.42	-20.2639
Dendropsophus_branneri	-40.4167	-20.2667
Dendropsophus_branneri	-40.3697	-19.8319
Dendropsophus_branneri	-40.3542	-11.2544
Dendropsophus_branneri	-40.3542	-11.2544
Dendropsophus_branneri	-40.3378	-20.3194
Dendropsophus_branneri	-40.3078	-20.1286
Dendropsophus_branneri	-40.2912	-11.2024
Dendropsophus_branneri	-40.2733	-19.8203
Dendropsophus_branneri	-40.2551	-13.2628
Dendropsophus_branneri	-40.1822	-20.1019
Dendropsophus_branneri	-40.1122	-10.2741
Dendropsophus_branneri	-40.1103	-13.9447
Dendropsophus_branneri	-40.1092	-13.9447
Dendropsophus_branneri	-40.0833	-13.8578
Dendropsophus_branneri	-40.0722	-19.3911
Dendropsophus_branneri	-40.0722	-19.3911
Dendropsophus_branneri	-40.0522	-18.0097
Dendropsophus_branneri	-39.9928	-19.4081
Dendropsophus_branneri	-39.8589	-18.7161
Dendropsophus_branneri	-39.8428	-14.2836
Dendropsophus_branneri	-39.7322	-18.5933
Dendropsophus_branneri	-39.7005	-17.5917
Dendropsophus_branneri	-39.7005	-17.5917
Dendropsophus_branneri	-39.5803	-16.3778
Dendropsophus_branneri	-39.5511	-18.0872
Dendropsophus_branneri	-39.4958	-15.4192
Dendropsophus_branneri	-39.3953	-13.0617
Dendropsophus_branneri	-39.3272	-14.3167
Dendropsophus_branneri	-39.2844	-14.5931
Dendropsophus_branneri	-39.2803	-14.7856
Dendropsophus_branneri	-39.2803	-14.7858
Dendropsophus_branneri	-39.2225	-14.0951
Dendropsophus_branneri	-39.1704	-14.3535
Dendropsophus_branneri	-39.1649	-14.4708
Dendropsophus_branneri	-39.1616	-13.7405
Dendropsophus_branneri	-39.144	-13.5004
Dendropsophus_branneri	-39.095	-16.4754
Dendropsophus_branneri	-39.0857	-13.4356
Dendropsophus_branneri	-39.0794	-14.7942
Dendropsophus_branneri	-39.0755	-14.7747
Dendropsophus_branneri	-39.0753	-15.2933
Dendropsophus_branneri	-39.0492	-14.7892
Dendropsophus_branneri	-39.0075	-14.3096
Dendropsophus_branneri	-38.9967	-14.2775
Dendropsophus_branneri	-38.9916	-14.298
Dendropsophus_branneri	-38.8296	-12.839
Dendropsophus_branneri	-38.5108	-12.9711
Dendropsophus_branneri	-38.5053	-12.5117
Dendropsophus_branneri	-38.4867	-12.9178
Dendropsophus_branneri	-38.4043	-12.5318
Dendropsophus_branneri	-38.3631	-12.5737
Dendropsophus_branneri	-38.3039	-12.5816
Dendropsophus_branneri	-38.29	-12.53
Dendropsophus_branneri	-38.2848	-12.5378
Dendropsophus_branneri	-38.2718	-12.2421
Dendropsophus_branneri	-38.2709	-12.303
Dendropsophus_branneri	-38.2555	-12.3426
Dendropsophus_branneri	-38.1938	-12.534
Dendropsophus_branneri	-38.1927	-12.4151
Dendropsophus_branneri	-38.18	-12.76
Dendropsophus_branneri	-38.1757	-12.3149
Dendropsophus_branneri	-38.1749	-12.3645
Dendropsophus_branneri	-38.1	-12.45
Dendropsophus_branneri	-38.1	-12.45
Dendropsophus_branneri	-38.0207	-12.3054
Dendropsophus_branneri	-37.951	-12.4446
Dendropsophus_branneri	-37.94	-11.79
Dendropsophus_branneri	-37.5703	-11.819
Dendropsophus_branneri	-37.1838	-10.5953
Dendropsophus_branneri	-37.17	-10.8064
Dendropsophus_branneri	-37.0717	-10.9111
Dendropsophus_branneri	-36.6797	-9.16972
Dendropsophus_branneri	-36.3508	-9.78194
Dendropsophus_branneri	-36.0936	-9.78111
Dendropsophus_branneri	-36.0309	-8.34727
Dendropsophus_branneri	-35.9567	-9.59722
Dendropsophus_branneri	-35.8811	-7.23056
Dendropsophus_branneri	-35.7417	-6.55833
Dendropsophus_branneri	-35.7333	-8.48333
Dendropsophus_branneri	-35.7286	-8.47028
Dendropsophus_branneri	-35.367	-5.885
Dendropsophus_branneri	-35.3669	-5.8852
Dendropsophus_branneri	-35.1261	-6.83861
Dendropsophus_branneri	-35.1167	-6.83333
Dendropsophus_branneri	-34.8808	-8.05417
Dendropsophus_branneri	-34.5423	-7.5003
Dendropsophus_decipiens	-47.92	-25.01
Dendropsophus_decipiens	-47.55	-24.7
Dendropsophus_decipiens	-43.7838	-22.8868
Dendropsophus_decipiens	-43.7753	-22.8522
Dendropsophus_decipiens	-43.7753	-22.8522
Dendropsophus_decipiens	-43.7075	-22.7439
Dendropsophus_decipiens	-43.5333	-23.0333
Dendropsophus_decipiens	-43.4833	-23.0333
Dendropsophus_decipiens	-43.4511	-22.7592
Dendropsophus_decipiens	-43.4161	-20.3778
Dendropsophus_decipiens	-43.3667	-19.8667
Dendropsophus_decipiens	-43.2333	-22.5833
Dendropsophus_decipiens	-43.2075	-22.9028
Dendropsophus_decipiens	-43.1227	-22.541
Dendropsophus_decipiens	-43.1167	-22.9833
Dendropsophus_decipiens	-42.9833	-22.4333
Dendropsophus_decipiens	-42.8819	-20.7539
Dendropsophus_decipiens	-42.552	-22.5553
Dendropsophus_decipiens	-42.4667	-20.7167
Dendropsophus_decipiens	-42	-22.6
Dendropsophus_decipiens	-41.6611	-22.1872
Dendropsophus_decipiens	-41.3244	-21.7542
Dendropsophus_decipiens	-41.0467	-21.0989
Dendropsophus_decipiens	-41.0167	-20.4
Dendropsophus_decipiens	-40.95	-20.4333
Dendropsophus_decipiens	-40.8244	-21.0433
Dendropsophus_decipiens	-40.6456	-20.8058
Dendropsophus_decipiens	-40.6333	-20.8
Dendropsophus_decipiens	-40.5917	-20.7056
Dendropsophus_decipiens	-40.5297	-20.1006
Dendropsophus_decipiens	-40.511	-20.658
Dendropsophus_decipiens	-40.5006	-18.7156
Dendropsophus_decipiens	-40.4975	-20.6667
Dendropsophus_decipiens	-40.42	-20.2639
Dendropsophus_decipiens	-40.4067	-19.9325
Dendropsophus_decipiens	-40.3697	-19.8319
Dendropsophus_decipiens	-40.2733	-19.8203
Dendropsophus_decipiens	-40.0978	-19.1969
Dendropsophus_decipiens	-40.0722	-19.3911
Dendropsophus_decipiens	-40.0722	-19.3911
Dendropsophus_decipiens	-40.0522	-18.0097
Dendropsophus_decipiens	-39.9333	-19.3911
Dendropsophus_decipiens	-39.8589	-18.7161
Dendropsophus_decipiens	-39.7342	-14.1381
Dendropsophus_decipiens	-39.2667	-14.8
Dendropsophus_decipiens	-39.095	-16.4754
Dendropsophus_decipiens	-39.0857	-13.4356
Dendropsophus_decipiens	-39.0794	-14.7942
Dendropsophus_decipiens	-38.8296	-12.839
Dendropsophus_decipiens	-38.57	-11.2
Dendropsophus_decipiens	-38.4867	-12.9178
Dendropsophus_decipiens	-38.4043	-12.5318
Dendropsophus_decipiens	-38.3039	-12.5816
Dendropsophus_decipiens	-38.29	-12.53
Dendropsophus_decipiens	-38.2848	-12.5378
Dendropsophus_decipiens	-38.2848	-12.5378
Dendropsophus_decipiens	-38.2848	-12.5378
Dendropsophus_decipiens	-38.2848	-12.5378
Dendropsophus_decipiens	-38.2848	-12.5378
Dendropsophus_decipiens	-38.1938	-12.534
Dendropsophus_decipiens	-38.1757	-12.3149
Dendropsophus_decipiens	-38.1	-12.45
Dendropsophus_decipiens	-38.0207	-12.3054
Dendropsophus_decipiens	-37.94	-11.79
Dendropsophus_decipiens	-37.0583	-10.5417
Dendropsophus_dutrai	-37.1739	-11.0455
Dendropsophus_elegans	-49.2717	-26.8256
Dendropsophus_elegans	-49.05	-25.683
Dendropsophus_elegans	-48.9121	-25.795
Dendropsophus_elegans	-48.8344	-25.4769
Dendropsophus_elegans	-48.8342	-25.4769
Dendropsophus_elegans	-48.8333	-25.4833
Dendropsophus_elegans	-48.7333	-24.4667
Dendropsophus_elegans	-48.7119	-25.4286
Dendropsophus_elegans	-48.59	-24.58
Dendropsophus_elegans	-48.5747	-25.8828
Dendropsophus_elegans	-48.5004	-25.2837
Dendropsophus_elegans	-48.3654	-24.0991
Dendropsophus_elegans	-48.36	-24.09
Dendropsophus_elegans	-48	-24.69
Dendropsophus_elegans	-47.88	-24.71
Dendropsophus_elegans	-47.6333	-24.3167
Dendropsophus_elegans	-47.595	-23.5242
Dendropsophus_elegans	-47.595	-23.2939
Dendropsophus_elegans	-47.55	-24.7
Dendropsophus_elegans	-47.17	-24.28
Dendropsophus_elegans	-46.99	-24.32
Dendropsophus_elegans	-46.63	-23.54
Dendropsophus_elegans	-46.3519	-23.3672
Dendropsophus_elegans	-46.182	-23.7352
Dendropsophus_elegans	-46.1386	-23.8544
Dendropsophus_elegans	-45.41	-23.76
Dendropsophus_elegans	-45.31	-23.22
Dendropsophus_elegans	-45.2292	-20.9405
Dendropsophus_elegans	-45.0859	-23.4192
Dendropsophus_elegans	-45.07	-23.43
Dendropsophus_elegans	-45.0697	-23.4303
Dendropsophus_elegans	-45.0232	-23.3785
Dendropsophus_elegans	-44.7742	-22.5384
Dendropsophus_elegans	-44.6611	-22.6492
Dendropsophus_elegans	-44.65	-22.6333
Dendropsophus_elegans	-44.5831	-22.6664
Dendropsophus_elegans	-44.57	-22.64
Dendropsophus_elegans	-44.5697	-22.64
Dendropsophus_elegans	-44.5633	-22.4961
Dendropsophus_elegans	-44.4397	-22.6703
Dendropsophus_elegans	-43.7075	-22.7439
Dendropsophus_elegans	-43.5333	-23.0333
Dendropsophus_elegans	-43.4919	-22.975
Dendropsophus_elegans	-43.3667	-19.8667
Dendropsophus_elegans	-43.2333	-22.5833
Dendropsophus_elegans	-43.1842	-22.4708
Dendropsophus_elegans	-43.1786	-22.505
Dendropsophus_elegans	-43.0925	-22.9019
Dendropsophus_elegans	-43.0406	-22.6528
Dendropsophus_elegans	-43.0406	-22.6531
Dendropsophus_elegans	-43.0289	-22.5758
Dendropsophus_elegans	-42.9656	-22.4122
Dendropsophus_elegans	-42.8819	-20.7539
Dendropsophus_elegans	-42.4667	-20.7167
Dendropsophus_elegans	-42.1392	-19.7897
Dendropsophus_elegans	-41.6611	-22.1872
Dendropsophus_elegans	-41.3664	-21.0642
Dendropsophus_elegans	-41.3664	-21.0642
Dendropsophus_elegans	-41.1847	-20.6036
Dendropsophus_elegans	-41.0667	-20.8333
Dendropsophus_elegans	-41.0167	-20.4
Dendropsophus_elegans	-40.8753	-19.8739
Dendropsophus_elegans	-40.8339	-21.0111
Dendropsophus_elegans	-40.8244	-21.0433
Dendropsophus_elegans	-40.6831	-20.4128
Dendropsophus_elegans	-40.6592	-20.3633
Dendropsophus_elegans	-40.6456	-20.8058
Dendropsophus_elegans	-40.6333	-20.8
Dendropsophus_elegans	-40.6003	-19.9356
Dendropsophus_elegans	-40.5917	-20.7056
Dendropsophus_elegans	-40.5858	-20.7919
Dendropsophus_elegans	-40.5297	-20.1006
Dendropsophus_elegans	-40.5219	-20.2811
Dendropsophus_elegans	-40.5006	-18.7156
Dendropsophus_elegans	-40.42	-20.2639
Dendropsophus_elegans	-40.4067	-19.9325
Dendropsophus_elegans	-40.4006	-18.7106
Dendropsophus_elegans	-40.3539	-17.8392
Dendropsophus_elegans	-40.3378	-20.3194
Dendropsophus_elegans	-40.3078	-20.1286
Dendropsophus_elegans	-40.2733	-19.8203
Dendropsophus_elegans	-40.1822	-20.1019
Dendropsophus_elegans	-40.1506	-18.0303
Dendropsophus_elegans	-40.1103	-13.9447
Dendropsophus_elegans	-40.0978	-19.1969
Dendropsophus_elegans	-40.0722	-19.3911
Dendropsophus_elegans	-40.0722	-19.3911
Dendropsophus_elegans	-40.0719	-19.3911
Dendropsophus_elegans	-40.0522	-18.0097
Dendropsophus_elegans	-39.8589	-18.7161
Dendropsophus_elegans	-39.7342	-14.1381
Dendropsophus_elegans	-39.7322	-18.5933
Dendropsophus_elegans	-39.7322	-18.5933
Dendropsophus_elegans	-39.7005	-17.5917
Dendropsophus_elegans	-39.5803	-16.3775
Dendropsophus_elegans	-39.5803	-16.3778
Dendropsophus_elegans	-39.5511	-18.0872
Dendropsophus_elegans	-39.3953	-13.0617
Dendropsophus_elegans	-39.3272	-14.3167
Dendropsophus_elegans	-39.2844	-14.5931
Dendropsophus_elegans	-39.2803	-14.7856
Dendropsophus_elegans	-39.2803	-14.7858
Dendropsophus_elegans	-39.2602	-14.757
Dendropsophus_elegans	-39.2225	-14.0951
Dendropsophus_elegans	-39.1649	-14.4708
Dendropsophus_elegans	-39.1649	-14.4708
Dendropsophus_elegans	-39.1315	-17.2028
Dendropsophus_elegans	-39.1019	-16.2331
Dendropsophus_elegans	-39.0982	-16.4769
Dendropsophus_elegans	-39.095	-16.4754
Dendropsophus_elegans	-39.0794	-14.7942
Dendropsophus_elegans	-39.0647	-16.4497
Dendropsophus_elegans	-39.0353	-16.2659
Dendropsophus_elegans	-38.5053	-12.5117
Dendropsophus_elegans	-38.29	-12.53
[truncated: 16,799 more rows]
