# Supplementary material for: Expected impacts of climate change threaten the anuran diversity in the Brazilian hotspots
Source: Ecol Evol. 2018 Jul 13;8(16):7894–906. doi: 10.1002/ece3.4357 (PMC6145002; doi:10.1002/ece3.4357)
Supplement: Supplementary file 2 [file ECE3-8-7894-s002.xlsx]

## Sheet: Plan1
species	longitude	latitude
Adelphobates_galactonotus	-56.2667	-4.63333
Adelphobates_galactonotus	-55.9833	-4.28333
Adelphobates_galactonotus	-54.7083	-2.44306
Adelphobates_galactonotus	-49.9498	-7.05018
Adelphobates_galactonotus	-49.8932	-6.48902
Adelphobates_galactonotus	-49.1178	-5.36861
Adelphobates_galactonotus	-48.7856	-1.81511
Adelphobates_galactonotus	-47.6167	-1.11667
Adelphobates_galactonotus	-47.5512	-8.09576
Adelphobates_galactonotus	-47.5047	-4.94667
Adelphobates_galactonotus	-47.4667	-7.33333
Adelphobates_galactonotus	-47.2997	-4.09306
Adenomera_bokermanni	-49.3813	-23.1026
Adenomera_bokermanni	-48.8341	-25.4769
Adenomera_bokermanni	-48.76	-24.22
Adenomera_bokermanni	-48.4248	-22.8377
Adenomera_bokermanni	-48.3289	-25.3067
Adenomera_bokermanni	-48.2083	-22.9208
Adenomera_bokermanni	-47.92	-25.01
Adenomera_bokermanni	-46.5614	-21.7878
Adenomera_bokermanni	-43.2517	-22.961
Adenomera_bokermanni	-41.1676	-20.8908
Adenomera_bokermanni	-40.5333	-19.8767
Adenomera_bokermanni	-39.4997	-15.9528
Allobates_brunneus	-76.6167	-0.4
Allobates_brunneus	-75.7	1.233
Allobates_brunneus	-73.6833	4.16667
Allobates_brunneus	-67.2833	-9.8
Allobates_brunneus	-66.967	10.4
Allobates_brunneus	-66.9167	10.5
Allobates_brunneus	-66.8167	10.4833
Allobates_brunneus	-65.8017	3.72996
Allobates_brunneus	-64.8083	-14.5191
Allobates_brunneus	-61.567	-11.15
Allobates_brunneus	-60.767	5.333
Allobates_brunneus	-60.75	5.283
Allobates_brunneus	-59.58	1.25
Allobates_brunneus	-55.75	-15.4333
Allobates_brunneus	-55.7494	-15.4608
Allobates_brunneus	-55.5396	-15.1071
Allobates_brunneus	-55.2194	4.69943
Allobates_brunneus	-54.589	4.82
Allobates_goianus	-48.6583	-16.6401
Allobates_goianus	-48.3425	-13.7739
Ameerega_berohoka	-54.9183	-17.0706
Ameerega_braccata	-57.6918	-15.0433
Ameerega_braccata	-57.1808	-15.0728
Ameerega_braccata	-56.2269	-14.6911
Ameerega_braccata	-56.0967	-15.5961
Ameerega_braccata	-55.9082	-15.3582
Ameerega_braccata	-55.8925	-15.357
Ameerega_braccata	-55.8894	-15.48
Ameerega_braccata	-55.888	-15.3532
Ameerega_braccata	-55.8861	-15.3442
Ameerega_braccata	-55.8859	-15.3531
Ameerega_braccata	-55.8854	-15.3432
Ameerega_braccata	-55.8853	-15.3456
Ameerega_braccata	-55.8852	-15.3456
Ameerega_braccata	-55.8851	-15.3454
Ameerega_braccata	-55.8848	-15.347
Ameerega_braccata	-55.8845	-15.3469
Ameerega_braccata	-55.8844	-15.3475
Ameerega_braccata	-55.8843	-15.3474
Ameerega_braccata	-55.8842	-15.3476
Ameerega_braccata	-55.8841	-15.3565
Ameerega_braccata	-55.884	-15.347
Ameerega_braccata	-55.8839	-15.3471
Ameerega_braccata	-55.8836	-15.3477
Ameerega_braccata	-55.8835	-15.3573
Ameerega_braccata	-55.8426	-15.4121
Ameerega_braccata	-55.8423	-15.4121
Ameerega_braccata	-55.8343	-15.4292
Ameerega_braccata	-55.8342	-15.4061
Ameerega_braccata	-55.8341	-15.4061
Ameerega_braccata	-55.8331	-15.4069
Ameerega_braccata	-55.8303	-15.4078
Ameerega_braccata	-55.8302	-15.4079
Ameerega_braccata	-55.8299	-15.408
Ameerega_braccata	-55.7869	-20.4711
Ameerega_braccata	-55.783	-15.417
Ameerega_braccata	-55.75	-15.4333
Ameerega_braccata	-55.7494	-15.4608
Ameerega_braccata	-55.5396	-15.1071
Ameerega_braccata	-55.4364	-16.4825
Ameerega_braccata	-55.019	-19.439
Ameerega_braccata	-54.9728	-9.6297
Ameerega_braccata	-53.2153	-15.0728
Ameerega_braccata	-50.1403	-15.9344
Ameerega_flavopicta	-55.7	-14.967
Ameerega_flavopicta	-49.1178	-5.36861
Ameerega_flavopicta	-48.3522	-14.1842
Ameerega_flavopicta	-48.3021	-13.8413
Ameerega_flavopicta	-48.2739	-15.9337
Ameerega_flavopicta	-48.068	-14.1601
Ameerega_flavopicta	-47.9297	-15.7797
Ameerega_flavopicta	-47.3342	-15.5372
Ameerega_flavopicta	-47.0453	-13.8903
Ameerega_flavopicta	-46.4411	-18.4032
Ameerega_flavopicta	-46.4378	-14.035
Ameerega_flavopicta	-46.3881	-20.8636
Ameerega_flavopicta	-46.3656	-20.2456
Ameerega_flavopicta	-46.1743	-17.7414
Ameerega_flavopicta	-43.9333	-19.9167
Ameerega_flavopicta	-43.7447	-19.5136
Ameerega_flavopicta	-43.7142	-19.1692
Ameerega_flavopicta	-43.65	-19
Ameerega_picta	-79.046	-2.167
Ameerega_picta	-78.9833	-1.7167
Ameerega_picta	-78.8369	1.2883
Ameerega_picta	-78.4853	-0.396909
Ameerega_picta	-77.8833	-0.45
Ameerega_picta	-77.6022	-1.05341
Ameerega_picta	-77.6	-1.067
Ameerega_picta	-76.9667	-2.0667
Ameerega_picta	-76.9667	0.05
Ameerega_picta	-76.95	-1.117
Ameerega_picta	-76.9053	-0.0838889
Ameerega_picta	-76.7333	-0.4167
Ameerega_picta	-76.65	-0.1833
Ameerega_picta	-76.6151	-0.388918
Ameerega_picta	-76.4333	-0.25
Ameerega_picta	-76.4167	-0.1333
Ameerega_picta	-76.3917	-6.45833
Ameerega_picta	-76.3354	-0.586705
Ameerega_picta	-76.3167	-6.46667
Ameerega_picta	-76.0726	-9.71296
Ameerega_picta	-75.732	-0.7949
Ameerega_picta	-75.5339	1.20781
Ameerega_picta	-75.0838	-11.1158
Ameerega_picta	-74.9333	-9.6
Ameerega_picta	-74.9333	-9.61666
Ameerega_picta	-74.8497	-10.3697
Ameerega_picta	-74.75	-9.43333
Ameerega_picta	-74.4521	-11.2035
Ameerega_picta	-73.8333	3.5
Ameerega_picta	-73.783	-11.3
Ameerega_picta	-73.7729	3.87135
Ameerega_picta	-73.7333	-12.6667
Ameerega_picta	-73.0934	-4.42593
Ameerega_picta	-72.67	-7.63111
Ameerega_picta	-72.6697	-7.63111
Ameerega_picta	-71.526	-11.8244
Ameerega_picta	-71.5	-11.85
Ameerega_picta	-71.3333	-11.9167
Ameerega_picta	-71.3	-11.867
Ameerega_picta	-71.2	-12.9167
Ameerega_picta	-70.7415	-4.00856
Ameerega_picta	-70.35	-3.78333
Ameerega_picta	-70.0333	-4.36667
Ameerega_picta	-69.607	-13.142
Ameerega_picta	-69.6067	-13.1417
Ameerega_picta	-69.283	-12.833
Ameerega_picta	-69.0917	-12.6167
Ameerega_picta	-69.0833	-12.6167
Ameerega_picta	-69.0833	-12.5833
Ameerega_picta	-68.733	-13.633
Ameerega_picta	-68.15	-13.75
Ameerega_picta	-67.81	-9.97472
Ameerega_picta	-67.07	-14.7
Ameerega_picta	-66.15	-11.1167
Ameerega_picta	-65.3358	-9.9549
Ameerega_picta	-64.8083	-14.5191
Ameerega_picta	-64.6	-7.083
Ameerega_picta	-64.35	-6.55
Ameerega_picta	-63.67	-17.75
Ameerega_picta	-63.2167	-10.2333
Ameerega_picta	-63.1579	-17.7889
Ameerega_picta	-63.0135	-17.9531
Ameerega_picta	-63	-7.4
Ameerega_picta	-62.9111	-17.8031
Ameerega_picta	-61.7	8.11667
Ameerega_picta	-61.367	-3.9
Ameerega_picta	-61.35	-16.95
Ameerega_picta	-61.017	5.8
Ameerega_picta	-60.0575	5.59689
Ameerega_picta	-58.7256	-15.1258
Ameerega_picta	-58.68	6.35
Ameerega_picta	-58.58	-15.1
Ameerega_picta	-58.4572	-15.2558
Ameerega_picta	-57.6892	-10.3467
Ameerega_picta	-57.6531	-19.0094
Ameerega_picta	-57.55	-19.2167
Ameerega_picta	-56.8045	-9.58653
Ameerega_picta	-56.781	-20.679
Ameerega_picta	-56.779	-9.57108
Ameerega_picta	-56.636	-21.257
Ameerega_picta	-56.56	-21.254
Ameerega_picta	-56.547	-20.972
Ameerega_picta	-56.4767	-9.66472
Ameerega_picta	-56.447	-21.331
Ameerega_picta	-56.445	-21.438
Ameerega_picta	-56.44	-21.163
Ameerega_picta	-56.429	-21.436
Ameerega_picta	-55.1921	4.96565
Ameerega_picta	-55.019	-19.439
Ameerega_picta	-54.1833	-1.88333
Ameerega_picta	-54.0667	-2.01667
Ameerega_picta	-51.8616	-2.9509
Aplastodiscus_leucopygius	-47.595	-23.5242
Aplastodiscus_leucopygius	-47.5	-23.96
Aplastodiscus_leucopygius	-47.45	-23.95
Aplastodiscus_leucopygius	-46.9244	-23.2319
Aplastodiscus_leucopygius	-46.91	-23.6
Aplastodiscus_leucopygius	-46.88	-23.18
Aplastodiscus_leucopygius	-46.83	-23
Aplastodiscus_leucopygius	-46.82	-23.21
Aplastodiscus_leucopygius	-46.63	-23.54
Aplastodiscus_leucopygius	-46.5503	-23.1169
Aplastodiscus_leucopygius	-46.5497	-23.1102
Aplastodiscus_leucopygius	-46.5297	-23.66
Aplastodiscus_leucopygius	-46.46	-23.66
Aplastodiscus_leucopygius	-46.4167	-23.1667
Aplastodiscus_leucopygius	-46.3675	-21.3264
Aplastodiscus_leucopygius	-46.3519	-23.3672
Aplastodiscus_leucopygius	-46.2963	-23.7889
Aplastodiscus_leucopygius	-46.1883	-23.5228
Aplastodiscus_leucopygius	-46.182	-23.7352
Aplastodiscus_leucopygius	-46.1386	-23.8544
Aplastodiscus_leucopygius	-45.833	-23.633
Aplastodiscus_leucopygius	-45.6617	-22.8257
Aplastodiscus_leucopygius	-45.31	-23.22
Aplastodiscus_leucopygius	-44.96	-23.07
Aplastodiscus_leucopygius	-44.65	-22.6333
Aplastodiscus_leucopygius	-44.57	-22.64
Aplastodiscus_leucopygius	-44.2558	-21.9111
Aplastodiscus_leucopygius	-43.1783	-22.505
Aplastodiscus_leucopygius	-42.983	-22.433
Aplastodiscus_leucopygius	-42.9655	-22.4122
Aplastodiscus_leucopygius	-42.4666	-20.7166
Aplastodiscus_leucopygius	-40.6592	-20.3633
Aplastodiscus_perviridis	-54.2842	-26.7393
Aplastodiscus_perviridis	-54.2824	-25.919
Aplastodiscus_perviridis	-54.1333	-26.6333
Aplastodiscus_perviridis	-53.8672	-27.5522
Aplastodiscus_perviridis	-53.7733	-29.6055
Aplastodiscus_perviridis	-53.4914	-30.5122
Aplastodiscus_perviridis	-52.6192	-27.1856
Aplastodiscus_perviridis	-52.5414	-25.3069
Aplastodiscus_perviridis	-52.5317	-26.5581
Aplastodiscus_perviridis	-52.455	-26.6314
Aplastodiscus_perviridis	-52.2244	-28.0419
Aplastodiscus_perviridis	-52.0558	-25.5722
Aplastodiscus_perviridis	-51.9906	-26.4842
Aplastodiscus_perviridis	-51.988	-26.84
Aplastodiscus_perviridis	-51.9	-26.783
Aplastodiscus_perviridis	-51.8464	-28.9847
Aplastodiscus_perviridis	-51.74	-27.0067
Aplastodiscus_perviridis	-51.6411	-26.5262
Aplastodiscus_perviridis	-51.6119	-27.3436
Aplastodiscus_perviridis	-51.5805	-28.9317
Aplastodiscus_perviridis	-51.4606	-27.6717
Aplastodiscus_perviridis	-51.4581	-25.3956
Aplastodiscus_perviridis	-51.3364	-27.6344
Aplastodiscus_perviridis	-51.3156	-26.4275
Aplastodiscus_perviridis	-51.3058	-29.0256
Aplastodiscus_perviridis	-51.225	-27.4017
Aplastodiscus_perviridis	-51.1628	-23.3103
Aplastodiscus_perviridis	-51.015	-26.7753
Aplastodiscus_perviridis	-50.9647	-29.0517
Aplastodiscus_perviridis	-50.9494	-24.2083
Aplastodiscus_perviridis	-50.9339	-28.5122
Aplastodiscus_perviridis	-50.9339	-28.5119
Aplastodiscus_perviridis	-50.7608	-27.8992
Aplastodiscus_perviridis	-50.6953	-26.9289
Aplastodiscus_perviridis	-50.6156	-24.3239
Aplastodiscus_perviridis	-50.5836	-29.4481
Aplastodiscus_perviridis	-50.58	-29.4467
Aplastodiscus_perviridis	-50.4167	-28.6678
Aplastodiscus_perviridis	-50.4031	-23.8492
Aplastodiscus_perviridis	-50.3261	-27.8161
Aplastodiscus_perviridis	-50.2167	-29.45
Aplastodiscus_perviridis	-50.2069	-29.4882
Aplastodiscus_perviridis	-50.1447	-29.0478
Aplastodiscus_perviridis	-50.0658	-28.7478
Aplastodiscus_perviridis	-49.9847	-28.7875
Aplastodiscus_perviridis	-49.7975	-26.1058
Aplastodiscus_perviridis	-49.5917	-28.015
Aplastodiscus_perviridis	-49.5917	-28.015
Aplastodiscus_perviridis	-49.3786	-26.2503
Aplastodiscus_perviridis	-49.3783	-26.2506
Aplastodiscus_perviridis	-49.3333	-26.2833
Aplastodiscus_perviridis	-49.2667	-22.7667
Aplastodiscus_perviridis	-49.2064	-25.5347
Aplastodiscus_perviridis	-49.1989	-25.9281
Aplastodiscus_perviridis	-49.0881	-27.0567
Aplastodiscus_perviridis	-49.0769	-25.3656
Aplastodiscus_perviridis	-48.9817	-27.8747
Aplastodiscus_perviridis	-48.7656	-24.2208
Aplastodiscus_perviridis	-48.76	-24.22
Aplastodiscus_perviridis	-48.7597	-24.22
Aplastodiscus_perviridis	-48.7333	-24.4667
Aplastodiscus_perviridis	-48.61	-23.1003
Aplastodiscus_perviridis	-48.53	-24.18
Aplastodiscus_perviridis	-48.5	-24.4167
Aplastodiscus_perviridis	-48.445	-22.8867
Aplastodiscus_perviridis	-48.44	-22.88
Aplastodiscus_perviridis	-48.4397	-22.88
Aplastodiscus_perviridis	-48.3855	-27.4573
Aplastodiscus_perviridis	-48.36	-24.0903
Aplastodiscus_perviridis	-48.35	-23.4
Aplastodiscus_perviridis	-47.85	-21.95
Aplastodiscus_perviridis	-47.71	-23.81
Aplastodiscus_perviridis	-47.45	-23.5
Aplastodiscus_perviridis	-47.13	-23.3
Aplastodiscus_perviridis	-46.5614	-21.7878
Aplastodiscus_perviridis	-46.5614	-21.7881
Aplastodiscus_perviridis	-46.5497	-23.1103
Aplastodiscus_perviridis	-46.1447	-22.7553
Aplastodiscus_perviridis	-46.1444	-22.7556
Aplastodiscus_perviridis	-45.7478	-23.0094
Aplastodiscus_perviridis	-45.6625	-22.8272
Aplastodiscus_perviridis	-45.66	-22.82
Aplastodiscus_perviridis	-45.625	-23.0264
Aplastodiscus_perviridis	-45.59	-22.73
Aplastodiscus_perviridis	-45.5225	-22.8708
Aplastodiscus_perviridis	-45.5	-22.75
Aplastodiscus_perviridis	-45.1653	-22.6133
Aplastodiscus_perviridis	-45.0497	-22.5558
Aplastodiscus_perviridis	-44.9628	-22.5761
Aplastodiscus_perviridis	-44.65	-22.6333
Aplastodiscus_perviridis	-44.5778	-22.645
Aplastodiscus_perviridis	-44.57	-22.64
Aplastodiscus_perviridis	-44.5697	-22.64
Barycholos_ternetzi	-50.133	-15.933
Barycholos_ternetzi	-49.7864	-19.2133
Barycholos_ternetzi	-49.7864	-19.2133
Barycholos_ternetzi	-49.5564	-8.80361
Barycholos_ternetzi	-49.1933	-16.2203
Barycholos_ternetzi	-49.1528	-13.2003
Barycholos_ternetzi	-49.0797	-16.3947
Barycholos_ternetzi	-49.0062	-16.2876
Barycholos_ternetzi	-48.9303	-6.61253
Barycholos_ternetzi	-48.6678	-17.7321
Barycholos_ternetzi	-48.5625	-7.16578
Barycholos_ternetzi	-48.5624	-7.16631
Barycholos_ternetzi	-48.4597	-14.4739
Barycholos_ternetzi	-48.3936	-7.63007
Barycholos_ternetzi	-48.3522	-14.1842
Barycholos_ternetzi	-48.3244	-13.8369
Barycholos_ternetzi	-48.3129	-10.3437
Barycholos_ternetzi	-48.2772	-18.9186
Barycholos_ternetzi	-48.2769	-18.9186
Barycholos_ternetzi	-47.9342	-19.7179
Barycholos_ternetzi	-47.9182	-15.6895
Barycholos_ternetzi	-47.7179	-18.2476
Barycholos_ternetzi	-47.6782	-19.1473
Barycholos_ternetzi	-47.5859	-14.1511
Barycholos_ternetzi	-47.3957	-18.1005
Barycholos_ternetzi	-47.3703	-20.1872
Barycholos_ternetzi	-47.3703	-20.1872
Barycholos_ternetzi	-47.0453	-13.8903
Barycholos_ternetzi	-46.8827	-16.3351
Barycholos_ternetzi	-46.4147	-18.4072
Barycholos_ternetzi	-46.1863	-17.7418
Barycholos_ternetzi	-45.4522	-7.66024
Barycholos_ternetzi	-45.2417	-18.2064
Bokermannohyla_alvarengai	-43.745	-19.5136
Bokermannohyla_alvarengai	-43.7447	-19.5136
Bokermannohyla_alvarengai	-43.7245	-19.665
Bokermannohyla_alvarengai	-43.7144	-19.1689
Bokermannohyla_alvarengai	-43.7142	-19.1692
Bokermannohyla_alvarengai	-43.6833	-20.5167
Bokermannohyla_alvarengai	-43.6629	-19.1375
Bokermannohyla_alvarengai	-43.65	-19
Bokermannohyla_alvarengai	-43.6132	-18.2662
Bokermannohyla_alvarengai	-43.6083	-19.4056
Bokermannohyla_alvarengai	-43.5773	-19.4405
Bokermannohyla_alvarengai	-43.5	-20.1333
Bokermannohyla_alvarengai	-43.4758	-20.1418
Bokermannohyla_alvarengai	-42.8897	-16.5594
Bokermannohyla_alvarengai	-42.3205	-14.3108
Bokermannohyla_ibitiguara	-46.6628	-20.1461
Bokermannohyla_ibitiguara	-46.6153	-21.1269
Bokermannohyla_ibitiguara	-46.3881	-20.8636
Bokermannohyla_ibitiguara	-46.3881	-20.8636
Bokermannohyla_ibitiguara	-46.3658	-20.2453
Bokermannohyla_ibitiguara	-46.3656	-20.2456
Bokermannohyla_ibitiguara	-46.2157	-20.1443
Bokermannohyla_ibitiguara	-46.05	-20.6153
Bokermannohyla_izecksohni	-48.4962	-22.9173
Bokermannohyla_izecksohni	-48.4869	-22.8928
Bokermannohyla_izecksohni	-48.44	-22.88
Bokermannohyla_izecksohni	-46.8834	-24.0648
Bokermannohyla_izecksohni	-46.0993	-23.6008
Bokermannohyla_nanuzae	-43.9167	-20.1167
Bokermannohyla_nanuzae	-43.8578	-20.4997
Bokermannohyla_nanuzae	-43.8461	-20.0394
Bokermannohyla_nanuzae	-43.75	-19.5
Bokermannohyla_nanuzae	-43.745	-19.5136
Bokermannohyla_nanuzae	-43.7447	-19.5136
Bokermannohyla_nanuzae	-43.7142	-19.1692
Bokermannohyla_nanuzae	-43.65	-19
Bokermannohyla_nanuzae	-43.506	-19.9048
Bokermannohyla_nanuzae	-43.5	-20.1333
Bokermannohyla_nanuzae	-43.4833	-20.0833
Bokermannohyla_nanuzae	-43.4736	-19.9417
Bokermannohyla_nanuzae	-43.4394	-19.0456
Bokermannohyla_nanuzae	-43.4153	-19.9594
Bokermannohyla_nanuzae	-43.4065	-19.032
Bokermannohyla_nanuzae	-43.3386	-18.2014
Bokermannohyla_nanuzae	-43.3058	-18.4656
Bokermannohyla_pseudopseudis	-49.147	-13.964
Bokermannohyla_pseudopseudis	-48.6464	-16.6381
Bokermannohyla_pseudopseudis	-48.0657	-14.1635
Bokermannohyla_pseudopseudis	-48.0467	-15.5816
Bokermannohyla_pseudopseudis	-47.7357	-14.063
Bokermannohyla_pseudopseudis	-47.5476	-14.2125
Bokermannohyla_pseudopseudis	-47.5097	-14.1325
Bokermannohyla_pseudopseudis	-47.0453	-13.8903
Bokermannohyla_ravida	-46.5227	-18.201
Bokermannohyla_ravida	-45.0697	-23.4303
Bokermannohyla_sagarana	-44.18	-17.8733
Bokermannohyla_saxicola	-43.8887	-19.7432
Bokermannohyla_saxicola	-43.75	-19.5
Bokermannohyla_saxicola	-43.745	-19.5136
Bokermannohyla_saxicola	-43.7447	-19.5136
Bokermannohyla_saxicola	-43.7144	-19.1689
Bokermannohyla_saxicola	-43.7142	-19.1692
Bokermannohyla_saxicola	-43.7066	-19.1385
Bokermannohyla_saxicola	-43.6945	-18.4366
Bokermannohyla_saxicola	-43.6817	-18.0218
Bokermannohyla_saxicola	-43.65	-19
Bokermannohyla_saxicola	-43.4872	-19.9458
Bokermannohyla_saxicola	-43.4563	-20.1378
Bokermannohyla_saxicola	-43.42	-19.1
Bokermannohyla_saxicola	-43.3562	-18.9985
Bokermannohyla_saxicola	-43.3067	-18.4658
Bokermannohyla_saxicola	-42.955	-16.8559
Bokermannohyla_saxicola	-42.5195	-16.8096
Bokermannohyla_saxicola	-42.1392	-19.7897
Bokermannohyla_sazimai	-48.2667	-18.9
Bokermannohyla_sazimai	-47.6794	-19.1457
Bokermannohyla_sazimai	-47.6667	-19.1333
Bokermannohyla_sazimai	-47.2928	-19.3531
Bokermannohyla_sazimai	-46.9547	-19.6597
Bokermannohyla_sazimai	-46.9547	-19.6597
Bokermannohyla_sazimai	-46.9406	-19.5933
Bokermannohyla_sazimai	-46.8333	-20.1667
Bokermannohyla_sazimai	-46.8333	-20.1667
Bokermannohyla_sazimai	-46.8333	-20.1667
Bokermannohyla_sazimai	-46.5114	-20.2038
Bokermannohyla_sazimai	-46.3656	-20.2456
Bokermannohyla_sazimai	-46.2158	-20.1443
Bokermannohyla_sazimai	-46.0367	-19.3066
Bokermannohyla_sazimai	-46.0333	-19.3
Ceratophrys_aurita	-52.0833	-32.0333
Ceratophrys_aurita	-51.1833	-27.75
Ceratophrys_aurita	-50.1444	-26.3703
Ceratophrys_aurita	-49.247	-26.4554
Ceratophrys_aurita	-49.2333	-26.4333
Ceratophrys_aurita	-48.9016	-26.3238
Ceratophrys_aurita	-48.76	-24.22
Ceratophrys_aurita	-48.7333	-24.4667
Ceratophrys_aurita	-48.7333	-24.4667
Ceratophrys_aurita	-46.3582	-23.9546
Ceratophrys_aurita	-45.07	-23.43
Ceratophrys_aurita	-44.7167	-23.2167
Ceratophrys_aurita	-44.65	-22.817
Ceratophrys_aurita	-43.3	-22.7833
Ceratophrys_aurita	-43.2517	-22.961
Ceratophrys_aurita	-43.2333	-22.9
Ceratophrys_aurita	-42.9833	-22.4333
Ceratophrys_aurita	-42.9167	-22.0607
Ceratophrys_aurita	-42.4667	-20.7167
Ceratophrys_aurita	-42.4667	-20.7167
Ceratophrys_aurita	-42.231	-14.1908
Ceratophrys_aurita	-41.8556	-11.3044
Ceratophrys_aurita	-41.5333	-21.1
Ceratophrys_aurita	-40.6003	-19.9356
Ceratophrys_aurita	-40.45	-13.4333
Ceratophrys_aurita	-40.4308	-13.4411
Ceratophrys_aurita	-40.2551	-13.2628
Ceratophrys_aurita	-40.0722	-19.3911
Ceratophrys_aurita	-40.0722	-19.3911
Ceratophrys_aurita	-40.0719	-19.3911
Ceratophrys_aurita	-40.0667	-19.4167
Ceratophrys_aurita	-39.8589	-18.7161
Ceratophrys_aurita	-38.58	-12.16
Chiasmocleis_albopunctata	-64.8881	-14.9128
Chiasmocleis_albopunctata	-58.8619	-15.3173
Chiasmocleis_albopunctata	-58.4572	-15.2558
Chiasmocleis_albopunctata	-58.3104	-14.4346
Chiasmocleis_albopunctata	-58.1525	-16.4664
Chiasmocleis_albopunctata	-57.6789	-16.0706
Chiasmocleis_albopunctata	-57.5667	-21.9333
Chiasmocleis_albopunctata	-57.3743	-25.3026
Chiasmocleis_albopunctata	-56.9333	-22.3833
Chiasmocleis_albopunctata	-56.7233	-18.731
Chiasmocleis_albopunctata	-56.45	-25.4167
Chiasmocleis_albopunctata	-56.2269	-14.6911
Chiasmocleis_albopunctata	-56.0583	-22.6333
Chiasmocleis_albopunctata	-55.8894	-15.48
Chiasmocleis_albopunctata	-55.75	-15.4333
Chiasmocleis_albopunctata	-55.7497	-15.4606
Chiasmocleis_albopunctata	-55.5959	-14.0751
Chiasmocleis_albopunctata	-55.5396	-15.1071
Chiasmocleis_albopunctata	-55.4167	-23.2167
Chiasmocleis_albopunctata	-55.4167	-24.1333
Chiasmocleis_albopunctata	-53.4575	-15.3494
Chiasmocleis_albopunctata	-52.234	-22.545
Chiasmocleis_albopunctata	-52.1675	-22.5325
Chiasmocleis_albopunctata	-52.16	-22.53
Chiasmocleis_albopunctata	-51.8806	-18.6739
Chiasmocleis_albopunctata	-51.8222	-16.4269
Chiasmocleis_albopunctata	-51.0028	-14.6944
Chiasmocleis_albopunctata	-49.937	-20.74
Chiasmocleis_albopunctata	-49.7014	-22.4031
Chiasmocleis_albopunctata	-49.2953	-20.6
Chiasmocleis_albopunctata	-49.2667	-22.7667
Chiasmocleis_albopunctata	-49.244	-20.5507
Chiasmocleis_albopunctata	-49.2381	-20.5381
Chiasmocleis_albopunctata	-49.2208	-21.4681
Chiasmocleis_albopunctata	-49.06	-22.31
Chiasmocleis_albopunctata	-49	-22.8
Chiasmocleis_albopunctata	-48.9178	-21.22
Chiasmocleis_albopunctata	-48.9173	-21.2196
Chiasmocleis_albopunctata	-48.9	-21.18
Chiasmocleis_albopunctata	-48.7517	-20.6372
Chiasmocleis_albopunctata	-48.7516	-20.6372
Chiasmocleis_albopunctata	-48.6872	-21.4022
Chiasmocleis_albopunctata	-48.65	-17.7667
Chiasmocleis_albopunctata	-48.5405	-20.885
Chiasmocleis_albopunctata	-48.4894	-22.8919
Chiasmocleis_albopunctata	-48.4397	-22.88
Chiasmocleis_albopunctata	-48.3658	-21.6033
Chiasmocleis_albopunctata	-48.3522	-14.1842
Chiasmocleis_albopunctata	-48.35	-23.4
Chiasmocleis_albopunctata	-48.35	-23.4
Chiasmocleis_albopunctata	-48.2769	-18.9189
Chiasmocleis_albopunctata	-48.12	-22.28
Chiasmocleis_albopunctata	-48.1197	-22.2803
Chiasmocleis_albopunctata	-47.9297	-15.7797
Chiasmocleis_albopunctata	-47.8567	-20.5133
Chiasmocleis_albopunctata	-47.85	-20.58
Chiasmocleis_albopunctata	-47.82	-22.25
Chiasmocleis_albopunctata	-47.7	-21.6
Chiasmocleis_albopunctata	-47.7	-21.55
Chiasmocleis_albopunctata	-47.5614	-22.4114
Chiasmocleis_albopunctata	-47.56	-22.41
Chiasmocleis_albopunctata	-47.47	-20.25
Chiasmocleis_albopunctata	-47.3703	-20.1872
Chiasmocleis_albopunctata	-47.25	-13.8667
Chiasmocleis_albopunctata	-43.7833	-22.8667
Chiasmocleis_albopunctata	-43.7753	-22.8522
Corythomantis_greeningi	-46.3217	-13.3997
Corythomantis_greeningi	-46.1506	-10.68
Corythomantis_greeningi	-45.2417	-18.2064
Corythomantis_greeningi	-45.06	-17.4036
Corythomantis_greeningi	-43.3878	-3.20639
Corythomantis_greeningi	-43.3603	-3.73861
Corythomantis_greeningi	-43.0239	-6.77167
Corythomantis_greeningi	-42.8898	-16.5595
Corythomantis_greeningi	-42.8897	-16.5594
Corythomantis_greeningi	-42.8894	-16.5592
Corythomantis_greeningi	-42.8569	-16.7158
Corythomantis_greeningi	-42.6925	-17.0833
Corythomantis_greeningi	-41.7769	-4.2733
Corythomantis_greeningi	-41.7092	-3.92833
Corythomantis_greeningi	-41.7092	-3.92806
Corythomantis_greeningi	-41.3331	-11.4831
Corythomantis_greeningi	-41.0922	-3.56222
Corythomantis_greeningi	-41.0919	-3.56194
Corythomantis_greeningi	-40.9122	-15.5272
Corythomantis_greeningi	-40.6031	-11.4297
Corythomantis_greeningi	-40.4322	-13.4353
Corythomantis_greeningi	-40.4192	-9.59583
Corythomantis_greeningi	-39.7236	-7.50361
Corythomantis_greeningi	-39.4941	-7.23652
Corythomantis_greeningi	-39.4103	-7.21528
Corythomantis_greeningi	-39.4092	-7.23444
Corythomantis_greeningi	-39.4092	-7.23417
Corythomantis_greeningi	-39.03	-12.1
Corythomantis_greeningi	-38.3469	-10.0683
Corythomantis_greeningi	-38.2214	-9.39806
Corythomantis_greeningi	-38.1475	-7.81333
Corythomantis_greeningi	-37.9667	-7.01667
Corythomantis_greeningi	-37.9552	-7.13188
Corythomantis_greeningi	-37.95	-7.2
Corythomantis_greeningi	-37.9378	-9.26194
Corythomantis_greeningi	-37.7567	-9.62361
Corythomantis_greeningi	-37.7567	-9.62333
Corythomantis_greeningi	-37.0583	-10.5417
Corythomantis_greeningi	-36.6978	-8.35778
Corythomantis_greeningi	-36.605	-5.66167
Corythomantis_greeningi	-36.5164	-7.36639
Corythomantis_greeningi	-36.4992	-8.88222
Corythomantis_greeningi	-36.3667	-7.05806
Corythomantis_greeningi	-35.9697	-8.28444
Corythomantis_greeningi	-35.9667	-8.28333
Corythomantis_greeningi	-35.8731	-7.22194
Corythomantis_greeningi	-35.7642	-5.89917
Corythomantis_greeningi	-35.7333	-8.48333
Corythomantis_greeningi	-35.6503	-7.92667
Corythomantis_greeningi	-35.367	-5.885
Crossodactylus_bokermanni	-43.8467	-19.9858
Crossodactylus_bokermanni	-43.745	-19.5136
Crossodactylus_bokermanni	-43.7447	-19.5136
Crossodactylus_bokermanni	-43.7144	-19.1689
Crossodactylus_bokermanni	-43.7142	-19.1692
Crossodactylus_bokermanni	-43.6629	-19.1375
Crossodactylus_bokermanni	-43.6134	-20.4608
Crossodactylus_bokermanni	-43.6113	-19.3525
Crossodactylus_bokermanni	-43.5773	-19.4405
Crossodactylus_bokermanni	-43.5694	-18.2644
Crossodactylus_bokermanni	-43.5179	-20.3608
Crossodactylus_bokermanni	-43.5	-20.1333
Crossodactylus_bokermanni	-43.4614	-19.3101
Crossodactylus_bokermanni	-43.4318	-19.9585
Crossodactylus_bokermanni	-43.3775	-20.041
Crossodactylus_bokermanni	-43.3058	-18.4656
Crossodactylus_bokermanni	-42.8318	-15.8435
Crossodactylus_bokermanni	-42.7922	-15.8134
Crossodactylus_bokermanni	-42.3249	-14.202
Crossodactylus_bokermanni	-42.2943	-14.1214
Crossodactylus_bokermanni	-40.6074	-19.9295
Crossodactylus_bokermanni	-40.6	-19.9167
Crossodactylus_cyclospinus	-40.4666	-15.8833
Crossodactylus_trachystomus	-45.5766	-22.7603
Crossodactylus_trachystomus	-43.9333	-19.9167
Crossodactylus_trachystomus	-43.7447	-19.5136
Crossodactylus_trachystomus	-43.7142	-19.1692
Crossodactylus_trachystomus	-43.65	-19
Crossodactylus_trachystomus	-43.5	-20.3833
Crossodactylus_trachystomus	-43.4776	-20.1067
Crossodactylus_trachystomus	-43.2	-16.3
Crossodactylus_trachystomus	-42.9	-20.25
Dendropsophus_anataliasiasi	-55.1689	-15.5467
Dendropsophus_anataliasiasi	-49.5289	-11.7967
Dendropsophus_anataliasiasi	-48.6679	-11.0388
Dendropsophus_anataliasiasi	-48.4169	-10.7083
Dendropsophus_anceps	-50.6833	-24.0667
Dendropsophus_anceps	-50.4031	-23.8492
Dendropsophus_anceps	-50.383	-23.85
Dendropsophus_anceps	-50.067	-22.85
Dendropsophus_anceps	-49.9694	-23.1606
Dendropsophus_anceps	-49.7933	-23.1078
Dendropsophus_anceps	-49.7933	-23.1077
Dendropsophus_anceps	-49.0172	-22.7642
Dendropsophus_anceps	-49	-22.8
Dendropsophus_anceps	-48.8764	-22.7736
Dendropsophus_anceps	-48.35	-23.4
Dendropsophus_anceps	-48.35	-23.4
Dendropsophus_anceps	-47.9706	-17.6167
Dendropsophus_anceps	-45.7167	-23.1
Dendropsophus_anceps	-45.7	-23.1
Dendropsophus_anceps	-44.1	-22.9833
Dendropsophus_anceps	-43.8091	-22.8808
Dendropsophus_anceps	-43.7833	-22.8667
Dendropsophus_anceps	-43.7753	-22.8522
Dendropsophus_anceps	-43.7753	-22.8522
Dendropsophus_anceps	-43.7167	-22.7333
Dendropsophus_anceps	-43.7075	-22.7439
Dendropsophus_anceps	-43.5935	-23.0382
Dendropsophus_anceps	-43.5333	-23.0333
Dendropsophus_anceps	-43.35	-22.9167
Dendropsophus_anceps	-43.3117	-22.7858
Dendropsophus_anceps	-43.3	-22.7833
Dendropsophus_anceps	-43.2333	-22.5833
Dendropsophus_anceps	-43.2333	-22.9
Dendropsophus_anceps	-43.2323	-22.9436
Dendropsophus_anceps	-43.2167	-22.65
Dendropsophus_anceps	-43.2167	-22.65
Dendropsophus_anceps	-43.2075	-22.9028
Dendropsophus_anceps	-43.1833	-21.5167
Dendropsophus_anceps	-43.0289	-22.5758
Dendropsophus_anceps	-42.8	-22.9667
Dendropsophus_anceps	-42.6	-19.7
Dendropsophus_anceps	-42.5333	-19.4667
Dendropsophus_anceps	-41.7861	-17.8078
Dendropsophus_anceps	-41.7164	-19.7992
Dendropsophus_anceps	-41.0667	-20.8333
Dendropsophus_anceps	-41.05	-19.4833
Dendropsophus_anceps	-40.8539	-16.0167
Dendropsophus_anceps	-40.5006	-18.7156
Dendropsophus_anceps	-40.2733	-19.8203
Dendropsophus_anceps	-40.0722	-19.3911
Dendropsophus_anceps	-40.0722	-19.3911
Dendropsophus_anceps	-40.0667	-19.8333
Dendropsophus_anceps	-39.7342	-14.1381
Dendropsophus_anceps	-39.7322	-18.5933
Dendropsophus_anceps	-39.7167	-17.2833
Dendropsophus_anceps	-39.6167	-15.9167
Dendropsophus_anceps	-39.6167	-15.45
Dendropsophus_anceps	-39.5167	-15.1333
Dendropsophus_anceps	-39.1649	-14.4708
Dendropsophus_anceps	-39.15	-16.3667
Dendropsophus_anceps	-39.1315	-17.2028
Dendropsophus_anceps	-39.0794	-14.7942
Dendropsophus_anceps	-39.0667	-15.15
Dendropsophus_araguaya	-54.4272	-17.5344
Dendropsophus_araguaya	-51.1141	-15.7775
Dendropsophus_araguaya	-48.8475	-17.3656
Dendropsophus_branneri	-51.4022	-15.5424
Dendropsophus_branneri	-48.5004	-25.2837
Dendropsophus_branneri	-43.9158	-3.5431
Dendropsophus_branneri	-43.9156	-3.54333
Dendropsophus_branneri	-42.8897	-16.5594
Dendropsophus_branneri	-42.311	-14.311
Dendropsophus_branneri	-42.283	-14.041
Dendropsophus_branneri	-42.008	-16.9981
Dendropsophus_branneri	-41.2215	-13.0019
Dendropsophus_branneri	-41.0667	-20.8333
Dendropsophus_branneri	-40.8753	-19.8739
Dendropsophus_branneri	-40.8339	-21.0111
Dendropsophus_branneri	-40.8244	-21.0433
Dendropsophus_branneri	-40.6831	-20.4128
Dendropsophus_branneri	-40.6456	-20.8058
Dendropsophus_branneri	-40.6333	-20.8
Dendropsophus_branneri	-40.6003	-19.9358
Dendropsophus_branneri	-40.5417	-19.4128
Dendropsophus_branneri	-40.511	-20.658
Dendropsophus_branneri	-40.4975	-20.6667
Dendropsophus_branneri	-40.4308	-13.4411
Dendropsophus_branneri	-40.42	-20.2639
Dendropsophus_branneri	-40.4167	-20.2667
Dendropsophus_branneri	-40.3697	-19.8319
Dendropsophus_branneri	-40.3542	-11.2544
Dendropsophus_branneri	-40.3378	-20.3194
Dendropsophus_branneri	-40.3078	-20.1286
Dendropsophus_branneri	-40.2912	-11.2024
Dendropsophus_branneri	-40.2733	-19.8203
Dendropsophus_branneri	-40.2551	-13.2628
Dendropsophus_branneri	-40.1822	-20.1019
Dendropsophus_branneri	-40.1122	-10.2741
Dendropsophus_branneri	-40.1103	-13.9447
Dendropsophus_branneri	-40.0833	-13.8578
Dendropsophus_branneri	-40.0722	-19.3911
Dendropsophus_branneri	-40.0522	-18.0097
Dendropsophus_branneri	-39.9928	-19.4081
Dendropsophus_branneri	-39.8589	-18.7161
Dendropsophus_branneri	-39.8428	-14.2836
Dendropsophus_branneri	-39.7322	-18.5933
Dendropsophus_branneri	-39.7005	-17.5917
Dendropsophus_branneri	-39.5803	-16.3778
Dendropsophus_branneri	-39.5511	-18.0872
Dendropsophus_branneri	-39.4958	-15.4192
Dendropsophus_branneri	-39.3953	-13.0617
Dendropsophus_branneri	-39.3272	-14.3167
Dendropsophus_branneri	-39.2844	-14.5931
Dendropsophus_branneri	-39.2803	-14.7856
Dendropsophus_branneri	-39.2225	-14.0951
Dendropsophus_branneri	-39.1704	-14.3535
Dendropsophus_branneri	-39.1649	-14.4708
Dendropsophus_branneri	-39.1616	-13.7405
Dendropsophus_branneri	-39.144	-13.5004
Dendropsophus_branneri	-39.095	-16.4754
Dendropsophus_branneri	-39.0857	-13.4356
Dendropsophus_branneri	-39.0794	-14.7942
Dendropsophus_branneri	-39.0755	-14.7747
Dendropsophus_branneri	-39.0753	-15.2933
Dendropsophus_branneri	-39.0492	-14.7892
Dendropsophus_branneri	-39.0075	-14.3096
Dendropsophus_branneri	-38.9967	-14.2775
Dendropsophus_branneri	-38.9916	-14.298
Dendropsophus_branneri	-38.8296	-12.839
Dendropsophus_branneri	-38.5108	-12.9711
Dendropsophus_branneri	-38.5053	-12.5117
Dendropsophus_branneri	-38.4867	-12.9178
Dendropsophus_branneri	-38.4043	-12.5318
Dendropsophus_branneri	-38.3631	-12.5737
Dendropsophus_branneri	-38.3039	-12.5816
Dendropsophus_branneri	-38.29	-12.53
Dendropsophus_branneri	-38.2848	-12.5378
Dendropsophus_branneri	-38.2718	-12.2421
Dendropsophus_branneri	-38.2709	-12.303
Dendropsophus_branneri	-38.2555	-12.3426
Dendropsophus_branneri	-38.1938	-12.534
Dendropsophus_branneri	-38.1927	-12.4151
Dendropsophus_branneri	-38.18	-12.76
Dendropsophus_branneri	-38.1757	-12.3149
Dendropsophus_branneri	-38.1749	-12.3645
Dendropsophus_branneri	-38.1	-12.45
Dendropsophus_branneri	-38.0207	-12.3054
Dendropsophus_branneri	-37.951	-12.4446
Dendropsophus_branneri	-37.94	-11.79
Dendropsophus_branneri	-37.5703	-11.819
Dendropsophus_branneri	-37.1838	-10.5953
Dendropsophus_branneri	-37.17	-10.8064
Dendropsophus_branneri	-37.0717	-10.9111
Dendropsophus_branneri	-36.6797	-9.16972
Dendropsophus_branneri	-36.3508	-9.78194
Dendropsophus_branneri	-36.0936	-9.78111
Dendropsophus_branneri	-36.0309	-8.34727
Dendropsophus_branneri	-35.9567	-9.59722
Dendropsophus_branneri	-35.8811	-7.23056
Dendropsophus_branneri	-35.7417	-6.55833
Dendropsophus_branneri	-35.7333	-8.48333
Dendropsophus_branneri	-35.7286	-8.47028
Dendropsophus_branneri	-35.367	-5.885
Dendropsophus_branneri	-35.1261	-6.83861
Dendropsophus_branneri	-34.8808	-8.05417
Dendropsophus_branneri	-34.5423	-7.5003
Dendropsophus_cerradensis	-53.7592	-20.4433
Dendropsophus_cruzi	-51.9128	-18.9275
Dendropsophus_cruzi	-51.8806	-18.6739
Dendropsophus_cruzi	-51.7194	-19.1094
Dendropsophus_cruzi	-51.0028	-14.6944
Dendropsophus_cruzi	-50.1312	-15.9392
Dendropsophus_cruzi	-49.9494	-7.0868
Dendropsophus_cruzi	-49.5535	-17.5906
Dendropsophus_cruzi	-49.1292	-14.1937
Dendropsophus_cruzi	-49.0396	-6.57193
Dendropsophus_cruzi	-48.954	-15.8476
Dendropsophus_cruzi	-48.9532	-15.8534
Dendropsophus_cruzi	-48.8318	-7.16771
Dendropsophus_cruzi	-48.8087	-15.9265
Dendropsophus_cruzi	-48.6854	-6.24693
Dendropsophus_cruzi	-48.6081	-16.6592
Dendropsophus_cruzi	-48.6077	-7.16435
Dendropsophus_cruzi	-48.5256	-7.18176
Dendropsophus_cruzi	-48.475	-8.05917
Dendropsophus_cruzi	-48.3847	-16.3817
Dendropsophus_cruzi	-48.3522	-14.1842
Dendropsophus_cruzi	-48.2336	-11.975
Dendropsophus_cruzi	-47.5762	-14.1519
Dendropsophus_cruzi	-47.4694	-7.33278
Dendropsophus_cruzi	-45.9632	-7.4145
Dendropsophus_cruzi	-45.7428	-8.47528
Dendropsophus_cruzi	-39.2018	-17.5271
Dendropsophus_elianeae	-56.5281	-15.8315
Dendropsophus_elianeae	-56.1872	-21.1343
Dendropsophus_elianeae	-55.8594	-21.1417
Dendropsophus_elianeae	-50.8923	-20.1782
Dendropsophus_elianeae	-50.4975	-20.2028
Dendropsophus_elianeae	-50.4844	-20.1967
Dendropsophus_elianeae	-50.4797	-20.1903
Dendropsophus_elianeae	-50.417	-19.95
Dendropsophus_elianeae	-50.0942	-20.5036
Dendropsophus_elianeae	-50.094	-20.504
Dendropsophus_elianeae	-50.0867	-20.5144
Dendropsophus_elianeae	-49.937	-20.74
Dendropsophus_elianeae	-49.9364	-20.7403
Dendropsophus_elianeae	-49.9292	-20.7428
Dendropsophus_elianeae	-49.9261	-20.9211
Dendropsophus_elianeae	-49.9214	-20.9081
Dendropsophus_elianeae	-49.921	-20.908
Dendropsophus_elianeae	-49.7778	-20.4778
Dendropsophus_elianeae	-49.7014	-22.4031
Dendropsophus_elianeae	-49.5431	-21.0761
Dendropsophus_elianeae	-49.5397	-21.0777
Dendropsophus_elianeae	-49.4331	-20.39
Dendropsophus_elianeae	-49.285	-20.3619
Dendropsophus_elianeae	-49.2756	-20.355
Dendropsophus_elianeae	-49.2667	-22.7667
Dendropsophus_elianeae	-49.2526	-20.3793
Dendropsophus_elianeae	-49.2508	-20.3794
Dendropsophus_elianeae	-49.2383	-20.3639
Dendropsophus_elianeae	-49.2364	-20.3628
Dendropsophus_elianeae	-49.2362	-22.8136
Dendropsophus_elianeae	-49.2047	-20.355
Dendropsophus_elianeae	-49.2039	-20.355
Dendropsophus_elianeae	-49.2019	-20.3561
Dendropsophus_elianeae	-49.1982	-20.3578
Dendropsophus_elianeae	-49.195	-20.341
Dendropsophus_elianeae	-49.1939	-20.3639
Dendropsophus_elianeae	-49.1933	-20.3633
Dendropsophus_elianeae	-49.1928	-20.3685
Dendropsophus_elianeae	-49.1853	-20.3671
Dendropsophus_elianeae	-49	-22.8
Dendropsophus_elianeae	-48.6679	-11.0388
Dendropsophus_elianeae	-48.4397	-22.88
Dendropsophus_elianeae	-48.2769	-18.9186
Dendropsophus_elianeae	-48.2083	-22.9208
Dendropsophus_elianeae	-48.1267	-22.2842
Dendropsophus_elianeae	-47.8333	-21.6667
Dendropsophus_elianeae	-47.6258	-22.22
Dendropsophus_elianeae	-47.3703	-20.1872
Dendropsophus_elianeae	-47.2597	-22.82
Dendropsophus_elianeae	-47.15	-22.7603
Dendropsophus_elianeae	-46.9797	-22.7003
Dendropsophus_jimi	-53.3431	-22.2333
Dendropsophus_jimi	-51.9212	-18.9568
Dendropsophus_jimi	-51.8806	-18.6739
Dendropsophus_jimi	-49.2667	-22.7667
Dendropsophus_jimi	-49.25	-22.9167
Dendropsophus_jimi	-49	-22.8
Dendropsophus_jimi	-48.4397	-22.88
Dendropsophus_jimi	-48.4137	-22.9015
Dendropsophus_jimi	-48.35	-23.4
Dendropsophus_jimi	-48.2789	-18.916
Dendropsophus_jimi	-47.82	-22.25
Dendropsophus_jimi	-47.06	-22.9
Dendropsophus_leucophyllatus	-78.4853	-0.396909
Dendropsophus_leucophyllatus	-76.9667	0.05
Dendropsophus_leucophyllatus	-76.9053	-0.0838889
Dendropsophus_leucophyllatus	-76.6167	-0.4
Dendropsophus_leucophyllatus	-76.3354	-0.586705
Dendropsophus_leucophyllatus	-75.5833	1.75
Dendropsophus_leucophyllatus	-75.4674	-11.0485
Dendropsophus_leucophyllatus	-75.2667	-0.65
Dendropsophus_leucophyllatus	-75.2569	-0.523056
Dendropsophus_leucophyllatus	-74.9965	-7.35021
Dendropsophus_leucophyllatus	-74.9272	-7.7787
Dendropsophus_leucophyllatus	-74.4705	-5.44927
Dendropsophus_leucophyllatus	-73.3026	-3.72774
Dendropsophus_leucophyllatus	-72.867	-11.8
Dendropsophus_leucophyllatus	-72.7833	-7.63333
Dendropsophus_leucophyllatus	-72.0769	-7.95556
Dendropsophus_leucophyllatus	-71.3592	-12.8889
Dendropsophus_leucophyllatus	-71.3	-11.917
Dendropsophus_leucophyllatus	-71.1833	-13.1
Dendropsophus_leucophyllatus	-70.7667	-8.16667
Dendropsophus_leucophyllatus	-70.7558	-8.18939
Dendropsophus_leucophyllatus	-70.0333	-4.36667
Dendropsophus_leucophyllatus	-69.607	-13.142
Dendropsophus_leucophyllatus	-69.5036	-12.943
Dendropsophus_leucophyllatus	-69.283	-12.833
Dendropsophus_leucophyllatus	-69.1515	-10.6925
Dendropsophus_leucophyllatus	-69.0833	-12.6333
Dendropsophus_leucophyllatus	-69.0729	-12.6
Dendropsophus_leucophyllatus	-68.827	-12.807
Dendropsophus_leucophyllatus	-68.7	-12.517
Dendropsophus_leucophyllatus	-67.5667	-14.4667
Dendropsophus_leucophyllatus	-67.4	-8.75
Dendropsophus_leucophyllatus	-66.967	-7.667
Dendropsophus_leucophyllatus	-66	-14.5
Dendropsophus_leucophyllatus	-65.583	-7.65
Dendropsophus_leucophyllatus	-64.973	-14.8648
Dendropsophus_leucophyllatus	-64.35	-6.55
Dendropsophus_leucophyllatus	-64.28	-12.51
Dendropsophus_leucophyllatus	-63	-7.4
Dendropsophus_leucophyllatus	-62.485	-10.4042
Dendropsophus_leucophyllatus	-61.851	-12.1285
Dendropsophus_leucophyllatus	-61.717	-10.8
Dendropsophus_leucophyllatus	-61.6667	-4.05
Dendropsophus_leucophyllatus	-61.567	-11.15
Dendropsophus_leucophyllatus	-60.6833	-11.5833
Dendropsophus_leucophyllatus	-59.7333	-3.0833
Dendropsophus_leucophyllatus	-58.8494	4.42
Dendropsophus_leucophyllatus	-58.7144	4.63306
Dendropsophus_leucophyllatus	-58.675	4.66389
Dendropsophus_leucophyllatus	-58.5094	4.285
Dendropsophus_leucophyllatus	-57.7528	-6.22222
Dendropsophus_leucophyllatus	-56.6708	-11.886
Dendropsophus_leucophyllatus	-55.9833	-4.28333
Dendropsophus_leucophyllatus	-55.9314	-12.7789
Dendropsophus_leucophyllatus	-55.9079	-6.26277
Dendropsophus_leucophyllatus	-55.8661	-1.76556
Dendropsophus_leucophyllatus	-55.8095	-6.26013
Dendropsophus_leucophyllatus	-54.589	4.82
Dendropsophus_leucophyllatus	-51.83	0.5
Dendropsophus_leucophyllatus	-50.2789	-5.50361
Dendropsophus_leucophyllatus	-50.05	0.98
Dendropsophus_leucophyllatus	-49.1178	-5.36861
Dendropsophus_leucophyllatus	-48.4564	-1.45
Dendropsophus_melanargyreus	-67.5667	-14.4667
Dendropsophus_melanargyreus	-66.8599	-14.2328
Dendropsophus_melanargyreus	-63.6667	-17.45
Dendropsophus_melanargyreus	-63.22	-20.02
Dendropsophus_melanargyreus	-59.465	-18.2133
Dendropsophus_melanargyreus	-59.3667	-15.191
Dendropsophus_melanargyreus	-59.0267	-18.0583
Dendropsophus_melanargyreus	-58.8619	-15.3173
Dendropsophus_melanargyreus	-58.7221	-15.1051
Dendropsophus_melanargyreus	-58.58	-15.1
Dendropsophus_melanargyreus	-58.4572	-15.2558
Dendropsophus_melanargyreus	-58.4395	-15.0853
Dendropsophus_melanargyreus	-58.3104	-14.4346
Dendropsophus_melanargyreus	-58.1525	-16.4664
Dendropsophus_melanargyreus	-58.1322	-13.6353
Dendropsophus_melanargyreus	-57.8369	-16.5165
Dendropsophus_melanargyreus	-57.7528	-6.22222
Dendropsophus_melanargyreus	-57.6789	-16.0708
Dendropsophus_melanargyreus	-57.6533	-19.0092
Dendropsophus_melanargyreus	-57.6531	-19.0094
Dendropsophus_melanargyreus	-57.5667	-21.9333
Dendropsophus_melanargyreus	-57.0709	-9.3196
Dendropsophus_melanargyreus	-57.0631	-9.3829
Dendropsophus_melanargyreus	-56.9765	-10.3517
Dendropsophus_melanargyreus	-56.7233	-18.731
Dendropsophus_melanargyreus	-56.6821	-9.5944
Dendropsophus_melanargyreus	-56.5333	-4.85
Dendropsophus_melanargyreus	-56.5281	-15.8315
Dendropsophus_melanargyreus	-56.2269	-14.6911
Dendropsophus_melanargyreus	-55.9833	-4.28333
Dendropsophus_melanargyreus	-55.8894	-15.48
Dendropsophus_melanargyreus	-55.5396	-15.1071
Dendropsophus_melanargyreus	-52.2064	-3.20333
Dendropsophus_melanargyreus	-51.1025	-20.0911
Dendropsophus_melanargyreus	-50.937	-14.1826
Dendropsophus_melanargyreus	-50.6131	-15.8233
Dendropsophus_melanargyreus	-50.5031	-10.4697
Dendropsophus_melanargyreus	-50.2789	-5.50361
Dendropsophus_melanargyreus	-50.2261	-20.6439
Dendropsophus_melanargyreus	-50.2117	-20.5522
Dendropsophus_melanargyreus	-49.5564	-8.80361
Dendropsophus_melanargyreus	-49.5289	-11.7967
Dendropsophus_melanargyreus	-48.4833	-1.45
Dendropsophus_melanargyreus	-48.4564	-1.45
Dendropsophus_melanargyreus	-48.4384	-1.45
Dendropsophus_melanargyreus	-47.7752	-20.8331
Dendropsophus_melanargyreus	-45.2417	-18.2064
Dendropsophus_melanargyreus	-44.85	-12.3667
Dendropsophus_melanargyreus	-43.9156	-3.54333
Dendropsophus_melanargyreus	-43.3603	-3.7417
Dendropsophus_microps	-54.833	-23.633
Dendropsophus_microps	-50.774	-28.1969
Dendropsophus_microps	-50.5844	-27.2828
Dendropsophus_microps	-50.5836	-29.4481
Dendropsophus_microps	-50.2167	-29.45
Dendropsophus_microps	-50.1878	-23.8486
Dendropsophus_microps	-50.0708	-29.5853
Dendropsophus_microps	-50.0304	-22.4333
Dendropsophus_microps	-49.7975	-26.1058
Dendropsophus_microps	-49.3786	-26.2503
Dendropsophus_microps	-49.3783	-26.2506
Dendropsophus_microps	-49.3081	-25.6575
Dendropsophus_microps	-49.2652	-26.9478
Dendropsophus_microps	-49.247	-26.4554
Dendropsophus_microps	-49.2333	-26.4333
Dendropsophus_microps	-49.2064	-25.5347
Dendropsophus_microps	-49.1989	-25.9281
Dendropsophus_microps	-49.0522	-26.7306
Dendropsophus_microps	-49.05	-25.6832
Dendropsophus_microps	-48.9817	-27.8747
Dendropsophus_microps	-48.9758	-22.8369
Dendropsophus_microps	-48.9121	-25.795
Dendropsophus_microps	-48.8456	-26.3044
Dendropsophus_microps	-48.8425	-24.5094
Dendropsophus_microps	-48.8333	-25.4833
Dendropsophus_microps	-48.7656	-24.2208
Dendropsophus_microps	-48.76	-24.22
Dendropsophus_microps	-48.7597	-24.22
Dendropsophus_microps	-48.7333	-24.4667
Dendropsophus_microps	-48.59	-24.58
Dendropsophus_microps	-48.5747	-25.8828
Dendropsophus_microps	-48.5492	-27.5967
Dendropsophus_microps	-48.53	-24.18
Dendropsophus_microps	-48.517	-27.138
Dendropsophus_microps	-48.5011	-22.9928
Dendropsophus_microps	-48.5004	-25.2837
Dendropsophus_microps	-48.4919	-22.9933
Dendropsophus_microps	-48.3654	-24.0991
Dendropsophus_microps	-48.3653	-24.0992
Dendropsophus_microps	-48.36	-24.09
Dendropsophus_microps	-48.34	-24
Dendropsophus_microps	-48.2667	-25.15
Dendropsophus_microps	-48.1081	-24.52
Dendropsophus_microps	-47.81	-21.17
Dendropsophus_microps	-47.71	-23.81
Dendropsophus_microps	-47.55	-24.7
Dendropsophus_microps	-47.5	-23.96
Dendropsophus_microps	-47.45	-23.95
Dendropsophus_microps	-47.4323	-23.718
Dendropsophus_microps	-47.42	-23.71
Dendropsophus_microps	-47.4197	-23.71
Dendropsophus_microps	-46.88	-23.18
Dendropsophus_microps	-46.5503	-23.1169
Dendropsophus_microps	-46.5497	-23.1103
Dendropsophus_microps	-46.5333	-23.6667
Dendropsophus_microps	-46.3044	-23.7781
Dendropsophus_microps	-46.22	-23.31
Dendropsophus_microps	-46.182	-23.7352
Dendropsophus_microps	-46.1447	-22.7553
Dendropsophus_microps	-46.1444	-22.7556
Dendropsophus_microps	-45.84	-23.53
Dendropsophus_microps	-45.59	-22.73
Dendropsophus_microps	-45.5833	-22.7333
Dendropsophus_microps	-45.5833	-22.7403
Dendropsophus_microps	-45.5045	-22.7435
Dendropsophus_microps	-45.481	-22.6909
Dendropsophus_microps	-45.31	-23.22
Dendropsophus_microps	-44.96	-23.07
Dendropsophus_microps	-44.75	-22.5667
Dendropsophus_microps	-44.65	-22.817
Dendropsophus_microps	-44.65	-22.6333
Dendropsophus_microps	-44.6133	-22.7192
Dendropsophus_microps	-44.5833	-22.6333
Dendropsophus_microps	-44.5772	-22.6454
Dendropsophus_microps	-44.57	-22.64
Dendropsophus_microps	-44.5697	-22.64
Dendropsophus_microps	-42.983	-22.433
Dendropsophus_microps	-42.9656	-22.4122
Dendropsophus_microps	-40.0722	-19.3911
Dendropsophus_microps	-39.1019	-16.2331
Dendropsophus_microps	-39.0258	-14.472
Dendropsophus_minutus	-69.283	-12.833
Dendropsophus_minutus	-67.5667	-14.4667
Dendropsophus_minutus	-65.4045	-10.9062
Dendropsophus_minutus	-64.333	-20.7
Dendropsophus_minutus	-64.2272	-12.445
Dendropsophus_minutus	-63.45	-9.617
Dendropsophus_minutus	-63.0208	-7.5061
Dendropsophus_minutus	-63.0135	-17.9531
Dendropsophus_minutus	-61.8506	-12.1281
Dendropsophus_minutus	-61.567	-11.15
Dendropsophus_minutus	-60.933	-14.55
Dendropsophus_minutus	-60.6833	-11.5833
Dendropsophus_minutus	-60.603	-11.3162
Dendropsophus_minutus	-60.2846	-12.5518
Dendropsophus_minutus	-60.2631	-9.8603
Dendropsophus_minutus	-59.983	-15.1875
Dendropsophus_minutus	-59.9506	-15.0081
Dendropsophus_minutus	-59.4594	-10.1667
Dendropsophus_minutus	-59.323	-11.5308
Dendropsophus_minutus	-59.2144	-23.4167
Dendropsophus_minutus	-58.8619	-15.3173
Dendropsophus_minutus	-58.7265	-15.1237
Dendropsophus_minutus	-58.7256	-15.1258
Dendropsophus_minutus	-58.5981	-15.4829
Dendropsophus_minutus	-58.58	-15.1
Dendropsophus_minutus	-58.4572	-15.2558
Dendropsophus_minutus	-58.4395	-15.0853
Dendropsophus_minutus	-58.3104	-14.4346
Dendropsophus_minutus	-58.1525	-16.4664
Dendropsophus_minutus	-57.995	-12.4251
Dendropsophus_minutus	-57.8369	-16.5165
Dendropsophus_minutus	-57.8106	-9.84972
Dendropsophus_minutus	-57.6248	-11.0586
Dendropsophus_minutus	-57.4492	-9.54361
Dendropsophus_minutus	-56.9804	-10.3364
Dendropsophus_minutus	-56.961	-10.3695
Dendropsophus_minutus	-56.9606	-10.3691
Dendropsophus_minutus	-56.9492	-10.3503
Dendropsophus_minutus	-56.7455	-9.5574
Dendropsophus_minutus	-56.7455	-9.55744
Dendropsophus_minutus	-56.7233	-18.731
Dendropsophus_minutus	-56.6821	-9.5944
Dendropsophus_minutus	-56.5281	-15.8315
Dendropsophus_minutus	-56.5167	-20.2
Dendropsophus_minutus	-56.4934	-9.4738
Dendropsophus_minutus	-56.4934	-9.47375
Dendropsophus_minutus	-56.4819	-21.1211
Dendropsophus_minutus	-56.4767	-9.66472
Dendropsophus_minutus	-56.3661	-10.055
Dendropsophus_minutus	-56.2269	-14.6911
Dendropsophus_minutus	-56.2029	-21.1813
Dendropsophus_minutus	-56.1657	-13.0377
Dendropsophus_minutus	-55.8894	-15.48
Dendropsophus_minutus	-55.8594	-21.1417
Dendropsophus_minutus	-55.783	-15.417
Dendropsophus_minutus	-55.7497	-15.4606
Dendropsophus_minutus	-55.7494	-15.4608
Dendropsophus_minutus	-55.7114	-12.5453
Dendropsophus_minutus	-55.5791	-30.0454
Dendropsophus_minutus	-55.5396	-15.1071
Dendropsophus_minutus	-55.5142	-15.8231
Dendropsophus_minutus	-55.5032	-29.5899
Dendropsophus_minutus	-55.4364	-16.4825
Dendropsophus_minutus	-55.4338	-30.5445
Dendropsophus_minutus	-55.4254	-24.1346
Dendropsophus_minutus	-55.1394	-29.6331
Dendropsophus_minutus	-55.0733	-28.1077
Dendropsophus_minutus	-54.8206	-28.2573
Dendropsophus_minutus	-54.7511	-28.1715
Dendropsophus_minutus	-54.6728	-30.9828
Dendropsophus_minutus	-54.6667	-25.0833
Dendropsophus_minutus	-54.615	-30.1534
Dendropsophus_minutus	-54.606	-17.3359
Dendropsophus_minutus	-54.5933	-25.6536
Dendropsophus_minutus	-54.5776	-25.611
Dendropsophus_minutus	-54.5464	-21.8019
Dendropsophus_minutus	-54.4989	-25.6691
Dendropsophus_minutus	-54.4667	-33.85
Dendropsophus_minutus	-54.4603	-29.5656
Dendropsophus_minutus	-54.4466	-25.6813
Dendropsophus_minutus	-54.4446	-25.6842
Dendropsophus_minutus	-54.4328	-27.0064
Dendropsophus_minutus	-54.4038	-32.8455
Dendropsophus_minutus	-54.3439	-26.036
Dendropsophus_minutus	-54.2842	-26.7393
Dendropsophus_minutus	-54.2193	-15.0984
Dendropsophus_minutus	-54.1665	-15.3259
Dendropsophus_minutus	-54.1333	-26.6333
Dendropsophus_minutus	-54.0724	-15.2275
Dendropsophus_minutus	-54.0031	-26.4804
Dendropsophus_minutus	-53.9687	-27.2709
Dendropsophus_minutus	-53.9628	-15.2406
Dendropsophus_minutus	-53.9518	-15.2411
Dendropsophus_minutus	-53.9453	-27.1319
Dendropsophus_minutus	-53.9039	-27.1028
Dendropsophus_minutus	-53.9015	-25.9678
Dendropsophus_minutus	-53.8608	-27.2647
Dendropsophus_minutus	-53.778	-27.6916
Dendropsophus_minutus	-53.7583	-27.3711
Dendropsophus_minutus	-53.7368	-27.6283
Dendropsophus_minutus	-53.7167	-31.6
Dendropsophus_minutus	-53.7086	-26.1328
Dendropsophus_minutus	-53.6933	-26.2602
Dendropsophus_minutus	-53.6823	-30.5086
Dendropsophus_minutus	-53.6725	-31.5581
Dendropsophus_minutus	-53.658	-31.5155
Dendropsophus_minutus	-53.6221	-29.8234
Dendropsophus_minutus	-53.6121	-32.0959
Dendropsophus_minutus	-53.5738	-31.3057
Dendropsophus_minutus	-53.5653	-30.1606
Dendropsophus_minutus	-53.5465	-29.4684
Dendropsophus_minutus	-53.5314	-27.6592
Dendropsophus_minutus	-53.4914	-30.5122
Dendropsophus_minutus	-53.4153	-15.3414
Dendropsophus_minutus	-53.3993	-29.5306
Dendropsophus_minutus	-53.3944	-27.3592
Dendropsophus_minutus	-53.2873	-29.4638
Dendropsophus_minutus	-53.2542	-29.6366
Dendropsophus_minutus	-53.24	-29.6453
Dendropsophus_minutus	-53.1461	-29.4144
Dendropsophus_minutus	-53.1292	-18.5439
Dendropsophus_minutus	-53.0586	-27.3289
Dendropsophus_minutus	-53.038	-30.9301
Dendropsophus_minutus	-53.0333	-30.1833
Dendropsophus_minutus	-52.9952	-26.8394
Dendropsophus_minutus	-52.9697	-26.8306
Dendropsophus_minutus	-52.9692	-26.8316
Dendropsophus_minutus	-52.9571	-27.8236
Dendropsophus_minutus	-52.9525	-26.8363
Dendropsophus_minutus	-52.9383	-26.8128
Dendropsophus_minutus	-52.8998	-26.8696
Dendropsophus_minutus	-52.8106	-31.8797
Dendropsophus_minutus	-52.7714	-27.3617
Dendropsophus_minutus	-52.7626	-30.3012
Dendropsophus_minutus	-52.7531	-27.1656
Dendropsophus_minutus	-52.7522	-27.1399
Dendropsophus_minutus	-52.7518	-27.163
Dendropsophus_minutus	-52.6525	-29.4067
Dendropsophus_minutus	-52.6192	-27.1856
Dendropsophus_minutus	-52.6047	-23.6633
Dendropsophus_minutus	-52.5978	-29.4495
Dendropsophus_minutus	-52.5708	-30.5646
Dendropsophus_minutus	-52.5552	-30.5663
Dendropsophus_minutus	-52.5414	-25.3069
Dendropsophus_minutus	-52.5217	-29.5386
Dendropsophus_minutus	-52.4258	-29.7175
Dendropsophus_minutus	-52.3778	-31.7953
Dendropsophus_minutus	-52.3576	-27.285
Dendropsophus_minutus	-52.3425	-31.7719
Dendropsophus_minutus	-52.3231	-27.2906
Dendropsophus_minutus	-52.3106	-27.1494
Dendropsophus_minutus	-52.2983	-28.8544
Dendropsophus_minutus	-52.2341	-22.5446
Dendropsophus_minutus	-52.2244	-28.0419
Dendropsophus_minutus	-52.1917	-28.2783
Dendropsophus_minutus	-52.1867	-30.6086
Dendropsophus_minutus	-52.1753	-28.8722
Dendropsophus_minutus	-52.1689	-22.6169
Dendropsophus_minutus	-52.16	-22.53
Dendropsophus_minutus	-52.1208	-30.6898
Dendropsophus_minutus	-52.1106	-27.6211
Dendropsophus_minutus	-52.1075	-30.7042
Dendropsophus_minutus	-52.0986	-32.035
Dendropsophus_minutus	-52.0594	-26.78
Dendropsophus_minutus	-52.0558	-25.5722
Dendropsophus_minutus	-52.0158	-26.8717
Dendropsophus_minutus	-51.9813	-23.9194
Dendropsophus_minutus	-51.9792	-23.9161
Dendropsophus_minutus	-51.945	-29.4011
Dendropsophus_minutus	-51.9386	-23.4253
Dendropsophus_minutus	-51.925	-28.7094
Dendropsophus_minutus	-51.904	-26.783
Dendropsophus_minutus	-51.9012	-26.39
Dendropsophus_minutus	-51.8222	-16.4269
Dendropsophus_minutus	-51.8067	-27.9497
Dendropsophus_minutus	-51.7998	-26.8828
Dendropsophus_minutus	-51.7734	-17.9385
Dendropsophus_minutus	-51.7603	-29.905
Dendropsophus_minutus	-51.7401	-27.0067
Dendropsophus_minutus	-51.74	-27.0067
Dendropsophus_minutus	-51.7222	-29.9592
Dendropsophus_minutus	-51.6783	-20.7511
Dendropsophus_minutus	-51.6597	-25.6956
Dendropsophus_minutus	-51.6411	-26.5262
Dendropsophus_minutus	-51.633	-26.516
Dendropsophus_minutus	-51.6299	-26.665
Dendropsophus_minutus	-51.61	-28.7839
Dendropsophus_minutus	-51.5805	-28.9317
Dendropsophus_minutus	-51.4606	-27.6717
Dendropsophus_minutus	-51.4022	-15.5424
Dendropsophus_minutus	-51.3889	-22.1256
Dendropsophus_minutus	-51.3553	-28.6161
Dendropsophus_minutus	-51.3364	-27.6344
Dendropsophus_minutus	-51.3156	-26.4275
Dendropsophus_minutus	-51.3156	-26.4275
Dendropsophus_minutus	-51.3058	-29.0256
Dendropsophus_minutus	-51.23	-30.0331
Dendropsophus_minutus	-51.225	-27.4017
Dendropsophus_minutus	-51.13	-27.6892
Dendropsophus_minutus	-51.1092	-20.6383
Dendropsophus_minutus	-51.0864	-26.23
Dendropsophus_minutus	-51.0233	-30.0811
Dendropsophus_minutus	-51.0231	-30.0811
Dendropsophus_minutus	-51.021	-28.198
Dendropsophus_minutus	-51.015	-26.7753
Dendropsophus_minutus	-51.0069	-29.6381
Dendropsophus_minutus	-50.9494	-24.2083
Dendropsophus_minutus	-50.9339	-28.5122
Dendropsophus_minutus	-50.9339	-28.5119
Dendropsophus_minutus	-50.9258	-20.2111
Dendropsophus_minutus	-50.9234	-28.3696
Dendropsophus_minutus	-50.806	-29.3647
Dendropsophus_minutus	-50.7806	-29.6508
Dendropsophus_minutus	-50.7769	-29.2014
Dendropsophus_minutus	-50.7608	-27.8989
Dendropsophus_minutus	-50.7608	-27.8992
Dendropsophus_minutus	-50.6953	-26.9289
Dendropsophus_minutus	-50.6131	-15.8233
Dendropsophus_minutus	-50.6	-10.65
Dendropsophus_minutus	-50.5844	-27.2828
Dendropsophus_minutus	-50.5836	-29.4481
Dendropsophus_minutus	-50.5833	-29.4483
Dendropsophus_minutus	-50.5119	-27.9369
Dendropsophus_minutus	-50.5068	-28.1997
Dendropsophus_minutus	-50.5031	-10.4697
Dendropsophus_minutus	-50.4975	-20.2028
Dendropsophus_minutus	-50.485	-20.1972
Dendropsophus_minutus	-50.4844	-20.1967
Dendropsophus_minutus	-50.4517	-18.4483
Dendropsophus_minutus	-50.4167	-28.6678
Dendropsophus_minutus	-50.41	-22.66
Dendropsophus_minutus	-50.3989	-29.0092
Dendropsophus_minutus	-50.3833	-29.3833
Dendropsophus_minutus	-50.3769	-29.4214
Dendropsophus_minutus	-50.3261	-27.8161
Dendropsophus_minutus	-50.3258	-27.8161
Dendropsophus_minutus	-50.2464	-20.2839
Dendropsophus_minutus	-50.2167	-29.45
Dendropsophus_minutus	-50.2056	-30.1811
Dendropsophus_minutus	-50.1761	-29.4814
Dendropsophus_minutus	-50.1461	-17.0486
Dendropsophus_minutus	-50.1403	-15.9344
Dendropsophus_minutus	-50.1033	-28.0727
Dendropsophus_minutus	-50.0708	-29.5853
Dendropsophus_minutus	-50.0658	-28.7478
Dendropsophus_minutus	-50.0658	-28.7483
Dendropsophus_minutus	-50.0486	-29.1779
Dendropsophus_minutus	-50.0097	-29.7456
Dendropsophus_minutus	-50	-24.7833
Dendropsophus_minutus	-49.9556	-9.27833
Dendropsophus_minutus	-49.9436	-28.0976
Dendropsophus_minutus	-49.9317	-28.2939
Dendropsophus_minutus	-49.9142	-20.0819
Dendropsophus_minutus	-49.8976	-20.8877
Dendropsophus_minutus	-49.87	-22.97
Dendropsophus_minutus	-49.75	-29.35
Dendropsophus_minutus	-49.7269	-29.3353
Dendropsophus_minutus	-49.7142	-20.7725
Dendropsophus_minutus	-49.7058	-24.2511
Dendropsophus_minutus	-49.7014	-22.4031
Dendropsophus_minutus	-49.633	-28.333
Dendropsophus_minutus	-49.6247	-28.3369
Dendropsophus_minutus	-49.5981	-6.10167
Dendropsophus_minutus	-49.5917	-28.015
Dendropsophus_minutus	-49.5528	-22.2914
Dendropsophus_minutus	-49.5434	-21.0767
Dendropsophus_minutus	-49.5431	-21.0761
Dendropsophus_minutus	-49.5397	-21.0777
Dendropsophus_minutus	-49.5389	-21.0779
Dendropsophus_minutus	-49.5333	-21.0667
Dendropsophus_minutus	-49.5211	-20.8192
Dendropsophus_minutus	-49.5206	-21.0743
Dendropsophus_minutus	-49.505	-28.4949
Dendropsophus_minutus	-49.4343	-20.3915
Dendropsophus_minutus	-49.4331	-20.39
Dendropsophus_minutus	-49.4244	-28.5978
Dendropsophus_minutus	-49.4005	-20.031
Dendropsophus_minutus	-49.3967	-28.3928
Dendropsophus_minutus	-49.3833	-20.0308
Dendropsophus_minutus	-49.3794	-20.8197
Dendropsophus_minutus	-49.3783	-26.2506
Dendropsophus_minutus	-49.37	-20.82
Dendropsophus_minutus	-49.3142	-20.5339
Dendropsophus_minutus	-49.3097	-20.8675
Dendropsophus_minutus	-49.3081	-25.6575
Dendropsophus_minutus	-49.3036	-23.2318
Dendropsophus_minutus	-49.2961	-26.1936
Dendropsophus_minutus	-49.285	-20.3619
Dendropsophus_minutus	-49.2756	-20.355
Dendropsophus_minutus	-49.2751	-20.3745
Dendropsophus_minutus	-49.2683	-20.9028
Dendropsophus_minutus	-49.2667	-22.7667
Dendropsophus_minutus	-49.2526	-20.3792
Dendropsophus_minutus	-49.2517	-20.3817
Dendropsophus_minutus	-49.2508	-20.3794
Dendropsophus_minutus	-49.2481	-20.3816
Dendropsophus_minutus	-49.2431	-26.4253
Dendropsophus_minutus	-49.2388	-20.3641
Dendropsophus_minutus	-49.2383	-20.3639
Dendropsophus_minutus	-49.2364	-20.3628
Dendropsophus_minutus	-49.2064	-25.5347
Dendropsophus_minutus	-49.2047	-20.355
Dendropsophus_minutus	-49.2019	-20.3561
Dendropsophus_minutus	-49.1989	-25.9281
Dendropsophus_minutus	-49.1982	-20.3578
Dendropsophus_minutus	-49.1977	-20.3411
Dendropsophus_minutus	-49.195	-20.3417
Dendropsophus_minutus	-49.1933	-20.3633
Dendropsophus_minutus	-49.1928	-20.3686
Dendropsophus_minutus	-49.1178	-5.36861
Dendropsophus_minutus	-49.0769	-25.3656
Dendropsophus_minutus	-49.0736	-21.6197
Dendropsophus_minutus	-49.0633	-25.4417
Dendropsophus_minutus	-49.0544	-21.3181
Dendropsophus_minutus	-49.05	-25.6832
Dendropsophus_minutus	-49.0069	-28.4667
Dendropsophus_minutus	-49	-22.8
Dendropsophus_minutus	-48.9792	-20.9925
Dendropsophus_minutus	-48.979	-20.992
Dendropsophus_minutus	-48.9121	-25.795
Dendropsophus_minutus	-48.8342	-25.4769
Dendropsophus_minutus	-48.8333	-25.4833
Dendropsophus_minutus	-48.8053	-27.5661
Dendropsophus_minutus	-48.8	-22.59
Dendropsophus_minutus	-48.7808	-28.4825
Dendropsophus_minutus	-48.7656	-24.2208
Dendropsophus_minutus	-48.76	-24.22
Dendropsophus_minutus	-48.7597	-24.22
Dendropsophus_minutus	-48.75	-22.1667
Dendropsophus_minutus	-48.7333	-24.4667
Dendropsophus_minutus	-48.6583	-28.0454
Dendropsophus_minutus	-48.6081	-16.6589
Dendropsophus_minutus	-48.59	-24.58
Dendropsophus_minutus	-48.5833	-24.5833
Dendropsophus_minutus	-48.5492	-27.5967
Dendropsophus_minutus	-48.53	-24.18
Dendropsophus_minutus	-48.445	-22.8867
Dendropsophus_minutus	-48.44	-22.88
Dendropsophus_minutus	-48.4169	-10.7083
Dendropsophus_minutus	-48.3654	-24.0991
Dendropsophus_minutus	-48.3653	-24.0992
Dendropsophus_minutus	-48.36	-24.09
Dendropsophus_minutus	-48.35	-23.4
Dendropsophus_minutus	-48.34	-24
Dendropsophus_minutus	-48.2772	-18.9186
Dendropsophus_minutus	-48.2667	-25.15
Dendropsophus_minutus	-48.2083	-22.9208
Dendropsophus_minutus	-48.12	-22.28
Dendropsophus_minutus	-48.1197	-22.2803
Dendropsophus_minutus	-48.1081	-24.52
Dendropsophus_minutus	-47.9197	-24.38
Dendropsophus_minutus	-47.9167	-15.7833
Dendropsophus_minutus	-47.89	-22.01
Dendropsophus_minutus	-47.8831	-12.6153
Dendropsophus_minutus	-47.8811	-24.715
Dendropsophus_minutus	-47.85	-21.95
Dendropsophus_minutus	-47.8333	-21.6667
Dendropsophus_minutus	-47.7833	-24.0167
Dendropsophus_minutus	-47.71	-23.81
Dendropsophus_minutus	-47.6631	-22.1264
Dendropsophus_minutus	-47.6258	-22.22
Dendropsophus_minutus	-47.6138	-23.5107
Dendropsophus_minutus	-47.595	-23.2939
Dendropsophus_minutus	-47.56	-22.41
Dendropsophus_minutus	-47.55	-24.7
Dendropsophus_minutus	-47.47	-20.25
Dendropsophus_minutus	-47.4597	-24.2803
Dendropsophus_minutus	-47.4424	-19.8692
Dendropsophus_minutus	-47.4258	-21.9961
Dendropsophus_minutus	-47.3703	-20.1872
Dendropsophus_minutus	-47.2597	-22.82
Dendropsophus_minutus	-47.15	-22.76
Dendropsophus_minutus	-47.13	-23.3
Dendropsophus_minutus	-47.06	-22.9
Dendropsophus_minutus	-47.0453	-13.8903
Dendropsophus_minutus	-46.99	-24.32
Dendropsophus_minutus	-46.88	-21.59
Dendropsophus_minutus	-46.7542	-10.5463
Dendropsophus_minutus	-46.6328	-22.4764
Dendropsophus_minutus	-46.63	-23.54
Dendropsophus_minutus	-46.5692	-22.0683
Dendropsophus_minutus	-46.5614	-21.7878
Dendropsophus_minutus	-46.5614	-21.7881
Dendropsophus_minutus	-46.5503	-23.1169
Dendropsophus_minutus	-46.55	-23.11
Dendropsophus_minutus	-46.5497	-23.1103
Dendropsophus_minutus	-46.5297	-23.66
Dendropsophus_minutus	-46.46	-23.66
Dendropsophus_minutus	-46.4167	-23.1667
Dendropsophus_minutus	-46.3881	-20.8636
Dendropsophus_minutus	-46.3658	-20.3269
Dendropsophus_minutus	-46.3656	-20.2456
Dendropsophus_minutus	-46.1881	-23.5231
Dendropsophus_minutus	-46.1447	-22.7553
Dendropsophus_minutus	-46.0719	-20.6047
Dendropsophus_minutus	-45.9022	-23.6891
Dendropsophus_minutus	-45.88	-23.39
Dendropsophus_minutus	-45.85	-2.75
Dendropsophus_minutus	-45.41	-23.76
Dendropsophus_minutus	-45.31	-23.22
Dendropsophus_minutus	-45.2417	-18.2064
Dendropsophus_minutus	-45.0859	-23.4192
Dendropsophus_minutus	-45.0711	-23.4339
Dendropsophus_minutus	-45.07	-23.43
Dendropsophus_minutus	-45.0697	-23.4303
Dendropsophus_minutus	-45.0232	-23.3785
Dendropsophus_minutus	-44.9733	-12.3633
Dendropsophus_minutus	-44.96	-23.07
Dendropsophus_minutus	-44.6611	-22.6492
Dendropsophus_minutus	-44.65	-22.6333
Dendropsophus_minutus	-44.5772	-22.6454
Dendropsophus_minutus	-44.5748	-11.0016
Dendropsophus_minutus	-44.5705	-11.0023
Dendropsophus_minutus	-44.57	-22.64
Dendropsophus_minutus	-44.5697	-22.64
Dendropsophus_minutus	-44.565	-11.0021
Dendropsophus_minutus	-44.5556	-11.003
Dendropsophus_minutus	-44.5553	-11.0035
Dendropsophus_minutus	-44.4397	-22.6703
Dendropsophus_minutus	-44.4328	-13.6194
Dendropsophus_minutus	-44.4147	-2.40889
Dendropsophus_minutus	-44.3028	-2.52972
Dendropsophus_minutus	-44.2558	-21.9111
Dendropsophus_minutus	-43.9333	-19.9167
Dendropsophus_minutus	-43.8897	-19.6272
Dendropsophus_minutus	-43.8894	-19.6272
Dendropsophus_minutus	-43.8578	-20.4997
Dendropsophus_minutus	-43.8467	-19.9858
Dendropsophus_minutus	-43.75	-19.5
Dendropsophus_minutus	-43.745	-19.5136
Dendropsophus_minutus	-43.7447	-19.5136
Dendropsophus_minutus	-43.7142	-19.1692
Dendropsophus_minutus	-43.6833	-20.5167
Dendropsophus_minutus	-43.4161	-20.3778
Dendropsophus_minutus	-43.3667	-19.8667
Dendropsophus_minutus	-43.2333	-22.5833
Dendropsophus_minutus	-43.1786	-22.505
Dendropsophus_minutus	-43.1783	-22.505
Dendropsophus_minutus	-43.0925	-22.9019
Dendropsophus_minutus	-43.0406	-22.6531
Dendropsophus_minutus	-43.0289	-22.5758
Dendropsophus_minutus	-42.9833	-22.2888
Dendropsophus_minutus	-42.8897	-16.5594
Dendropsophus_minutus	-42.8819	-20.7539
Dendropsophus_minutus	-42.8019	-5.0892
Dendropsophus_minutus	-42.5308	-22.2819
Dendropsophus_minutus	-42.475	-14.0694
Dendropsophus_minutus	-42.4667	-20.7167
Dendropsophus_minutus	-42.3222	-14.3521
Dendropsophus_minutus	-42.283	-14.041
Dendropsophus_minutus	-42.283	-14.041
Dendropsophus_minutus	-42.1392	-19.7897
Dendropsophus_minutus	-41.9	-20.5167
Dendropsophus_minutus	-41.7303	-20.4972
Dendropsophus_minutus	-41.5589	-12.5289
Dendropsophus_minutus	-41.5053	-17.8575
Dendropsophus_minutus	-41.2215	-13.0019
Dendropsophus_minutus	-41.1167	-20.5167
Dendropsophus_minutus	-41.05	-21.6333
Dendropsophus_minutus	-41.0167	-20.4
Dendropsophus_minutus	-40.9211	-3.85444
Dendropsophus_minutus	-40.8017	-20.5508
Dendropsophus_minutus	-40.7497	-20.635
Dendropsophus_minutus	-40.6831	-20.4128
Dendropsophus_minutus	-40.6592	-20.3633
Dendropsophus_minutus	-40.6456	-20.8058
Dendropsophus_minutus	-40.541	-15.3312
Dendropsophus_minutus	-40.5006	-18.7156
Dendropsophus_minutus	-40.42	-20.2639
Dendropsophus_minutus	-40.4167	-20.2667
Dendropsophus_minutus	-40.4067	-19.9325
Dendropsophus_minutus	-40.3633	-18.1269
Dendropsophus_minutus	-40.1506	-18.0303
Dendropsophus_minutus	-40.1103	-13.9447
Dendropsophus_minutus	-40.1092	-13.9447
Dendropsophus_minutus	-40.0836	-13.8575
Dendropsophus_minutus	-40.0722	-19.3911
Dendropsophus_minutus	-40.0719	-19.3911
Dendropsophus_minutus	-40.0522	-18.0097
Dendropsophus_minutus	-39.9928	-19.4081
Dendropsophus_minutus	-39.8589	-18.7161
Dendropsophus_minutus	-39.7322	-18.5933
Dendropsophus_minutus	-39.4941	-7.23652
Dendropsophus_minutus	-39.1938	-6.193
Dendropsophus_minutus	-39.1649	-14.4708
Dendropsophus_minutus	-39.144	-13.5004
Dendropsophus_minutus	-39.1019	-16.2331
Dendropsophus_minutus	-39.095	-16.4754
Dendropsophus_minutus	-39.095	-16.4754
Dendropsophus_minutus	-39.0857	-13.4356
Dendropsophus_minutus	-39.0353	-16.2659
Dendropsophus_minutus	-38.888	-12.8173
Dendropsophus_minutus	-38.8296	-12.839
Dendropsophus_minutus	-38.5808	-12.352
Dendropsophus_minutus	-38.5053	-12.5117
Dendropsophus_minutus	-38.4043	-12.5318
Dendropsophus_minutus	-38.29	-12.53
Dendropsophus_minutus	-38.2848	-12.5378
Dendropsophus_minutus	-38.2709	-12.303
Dendropsophus_minutus	-38.1927	-12.4151
Dendropsophus_minutus	-38.1757	-12.3149
Dendropsophus_minutus	-38.1	-12.45
Dendropsophus_minutus	-38.0207	-12.3054
Dendropsophus_minutus	-37.7813	-11.5639
Dendropsophus_minutus	-37.7813	-11.5639
Dendropsophus_minutus	-37.17	-10.8064
Dendropsophus_minutus	-37.0583	-10.5417
Dendropsophus_minutus	-36.3508	-9.78194
Dendropsophus_minutus	-35.367	-5.885
Dendropsophus_minutus	-35.2167	-5.78333
Dendropsophus_nanus	-68.15	-13.75
Dendropsophus_nanus	-66	-14.5
Dendropsophus_nanus	-65.8108	-12.7719
Dendropsophus_nanus	-65.75	-15.2833
Dendropsophus_nanus	-65.5693	-25.4528
Dendropsophus_nanus	-65.4045	-10.9062
Dendropsophus_nanus	-64.973	-14.8648
Dendropsophus_nanus	-64.45	-22.8833
Dendropsophus_nanus	-64.4167	-12.4167
Dendropsophus_nanus	-64.32	-12.55
Dendropsophus_nanus	-64.1	-23.2167
Dendropsophus_nanus	-63.6697	-17.4739
Dendropsophus_nanus	-63.6667	-17.45
Dendropsophus_nanus	-63.63	-17.23
Dendropsophus_nanus	-63.5667	-23.2
Dendropsophus_nanus	-63.4707	-29.3845
Dendropsophus_nanus	-61.7779	-24.307
Dendropsophus_nanus	-61.7	-31.6333
Dendropsophus_nanus	-61.35	-16.95
Dendropsophus_nanus	-61.2173	-24.2708
Dendropsophus_nanus	-61.1369	-27.8336
Dendropsophus_nanus	-61	-26.5
Dendropsophus_nanus	-60.98	-3.2417
Dendropsophus_nanus	-60.928	-31.45
Dendropsophus_nanus	-60.7833	-17.85
Dendropsophus_nanus	-60.7333	-32.3333
Dendropsophus_nanus	-60.7008	-31.6158
Dendropsophus_nanus	-60.5447	-26.4445
Dendropsophus_nanus	-60.4388	-26.7912
Dendropsophus_nanus	-60.4364	-26.7908
Dendropsophus_nanus	-60.4181	-26.8127
Dendropsophus_nanus	-60.3823	-29.4207
Dendropsophus_nanus	-60.142	-30.882
Dendropsophus_nanus	-60.0589	-36.0644
Dendropsophus_nanus	-60	-26.5
Dendropsophus_nanus	-59.978	-30.7125
Dendropsophus_nanus	-59.9304	-31.1561
Dendropsophus_nanus	-59.92	-3.17
Dendropsophus_nanus	-59.75	-18.3333
Dendropsophus_nanus	-59.663	-26.8215
Dendropsophus_nanus	-59.6554	-29.1391
Dendropsophus_nanus	-59.6333	-26.5833
Dendropsophus_nanus	-59.5936	-4.38889
Dendropsophus_nanus	-59.583	-20
Dendropsophus_nanus	-59.465	-18.2133
Dendropsophus_nanus	-59.4009	-33.8384
Dendropsophus_nanus	-59.3787	-26.3199
Dendropsophus_nanus	-59.3667	-15.191
Dendropsophus_nanus	-59.135	-26.8256
Dendropsophus_nanus	-59.07	-23.3
Dendropsophus_nanus	-59.044	-28.5115
Dendropsophus_nanus	-59	-26
Dendropsophus_nanus	-58.99	-27.465
Dendropsophus_nanus	-58.9833	-27.45
Dendropsophus_nanus	-58.8871	-27.4464
Dendropsophus_nanus	-58.8817	-27.4336
Dendropsophus_nanus	-58.8773	-33.9066
Dendropsophus_nanus	-58.8619	-15.3173
Dendropsophus_nanus	-58.8435	-33.6867
Dendropsophus_nanus	-58.7746	-34.3097
Dendropsophus_nanus	-58.7333	-34.3833
Dendropsophus_nanus	-58.668	-27.3105
Dendropsophus_nanus	-58.66	-33.718
Dendropsophus_nanus	-58.6097	-33.7767
Dendropsophus_nanus	-58.58	-15.1
Dendropsophus_nanus	-58.5514	-24.9824
Dendropsophus_nanus	-58.5249	-33.0122
Dendropsophus_nanus	-58.5	-25.5
Dendropsophus_nanus	-58.4667	-23.8667
Dendropsophus_nanus	-58.4667	-15.85
Dendropsophus_nanus	-58.4572	-15.2558
Dendropsophus_nanus	-58.4418	-34.5429
Dendropsophus_nanus	-58.4413	-32.3469
Dendropsophus_nanus	-58.4395	-15.0853
Dendropsophus_nanus	-58.4354	-27.6669
Dendropsophus_nanus	-58.3501	-34.6096
Dendropsophus_nanus	-58.3104	-14.4346
Dendropsophus_nanus	-58.2723	-31.9994
Dendropsophus_nanus	-58.2616	-31.8843
Dendropsophus_nanus	-58.2433	-27.2732
Dendropsophus_nanus	-58.23	-24.31
Dendropsophus_nanus	-58.2202	-9.8467
Dendropsophus_nanus	-58.1638	-25.0519
Dendropsophus_nanus	-58.1525	-16.4664
Dendropsophus_nanus	-58.1334	-25.1258
Dendropsophus_nanus	-58.1152	-34.8366
Dendropsophus_nanus	-58.1015	-27.9224
Dendropsophus_nanus	-58.0615	-29.7878
Dendropsophus_nanus	-58.0379	-28.0351
Dendropsophus_nanus	-58.03	-24.5
Dendropsophus_nanus	-57.8369	-16.5165
Dendropsophus_nanus	-57.7538	-25.1937
Dendropsophus_nanus	-57.728	-25.2927
Dendropsophus_nanus	-57.7	-24.933
Dendropsophus_nanus	-57.6833	-16.0667
Dendropsophus_nanus	-57.6789	-16.0708
Dendropsophus_nanus	-57.67	-25.29
Dendropsophus_nanus	-57.66	-22.3
Dendropsophus_nanus	-57.6533	-19.0092
Dendropsophus_nanus	-57.6531	-19.0094
Dendropsophus_nanus	-57.65	-19.0167
Dendropsophus_nanus	-57.6456	-25.3294
Dendropsophus_nanus	-57.643	-28.9885
Dendropsophus_nanus	-57.6375	-25.3325
Dendropsophus_nanus	-57.6362	-25.3005
Dendropsophus_nanus	-57.6	-25.467
Dendropsophus_nanus	-57.59	-22.76
Dendropsophus_nanus	-57.567	-25.1
Dendropsophus_nanus	-57.5667	-21.9333
Dendropsophus_nanus	-57.5547	-30.2072
Dendropsophus_nanus	-57.5353	-25.4517
Dendropsophus_nanus	-57.5272	-25.4733
Dendropsophus_nanus	-57.478	-25.6467
Dendropsophus_nanus	-57.45	-19.6167
Dendropsophus_nanus	-57.4464	-23.4559
Dendropsophus_nanus	-57.3833	-17.15
Dendropsophus_nanus	-57.3734	-25.3021
Dendropsophus_nanus	-57.32	-26.4
Dendropsophus_nanus	-57.283	-23.417
Dendropsophus_nanus	-57.2667	-27.4
Dendropsophus_nanus	-57.1743	-28.536
Dendropsophus_nanus	-57.15	-25.6333
Dendropsophus_nanus	-57.0667	-25.3403
Dendropsophus_nanus	-57.05	-26.017
Dendropsophus_nanus	-57.03	-23.07
Dendropsophus_nanus	-57	-34
Dendropsophus_nanus	-56.962	-19.338
Dendropsophus_nanus	-56.9485	-16.7845
Dendropsophus_nanus	-56.9333	-22.3833
Dendropsophus_nanus	-56.8333	-25.6833
Dendropsophus_nanus	-56.7667	-25.1667
Dendropsophus_nanus	-56.7233	-18.731
Dendropsophus_nanus	-56.7166	-27.4901
Dendropsophus_nanus	-56.6444	-29.1753
Dendropsophus_nanus	-56.5281	-15.8315
Dendropsophus_nanus	-56.52	-22.21
Dendropsophus_nanus	-56.5125	-22.1417
Dendropsophus_nanus	-56.4833	-24.1
Dendropsophus_nanus	-56.4819	-21.1211
Dendropsophus_nanus	-56.4817	-21.1211
Dendropsophus_nanus	-56.47	-25.6
Dendropsophus_nanus	-56.46	-25.23
Dendropsophus_nanus	-56.44	-21.163
Dendropsophus_nanus	-56.429	-21.436
Dendropsophus_nanus	-56.4	-26.167
Dendropsophus_nanus	-56.3884	-27.6169
Dendropsophus_nanus	-56.382	-21.102
Dendropsophus_nanus	-56.3658	-15.2047
Dendropsophus_nanus	-56.32	-26.45
Dendropsophus_nanus	-56.31	-25.91
Dendropsophus_nanus	-56.2867	-29.2403
Dendropsophus_nanus	-56.244	-19.576
Dendropsophus_nanus	-56.234	-19.567
Dendropsophus_nanus	-56.2269	-14.6911
Dendropsophus_nanus	-56.224	-19.555
Dendropsophus_nanus	-56.1924	-21.1841
Dendropsophus_nanus	-56.0583	-22.6333
Dendropsophus_nanus	-56.0044	-28.6606
Dendropsophus_nanus	-56	-28
Dendropsophus_nanus	-55.9836	-4.27611
Dendropsophus_nanus	-55.912	-27.4067
Dendropsophus_nanus	-55.8894	-15.48
Dendropsophus_nanus	-55.8594	-21.1417
Dendropsophus_nanus	-55.8449	-22.6833
Dendropsophus_nanus	-55.8053	-26.5233
Dendropsophus_nanus	-55.75	-26.95
Dendropsophus_nanus	-55.7497	-15.4606
Dendropsophus_nanus	-55.745	-24.133
Dendropsophus_nanus	-55.725	-27.1839
Dendropsophus_nanus	-55.7038	-26.4833
Dendropsophus_nanus	-55.7	-26.2
Dendropsophus_nanus	-55.67	-26.76
Dendropsophus_nanus	-55.647	-20.073
Dendropsophus_nanus	-55.645	-26.398
Dendropsophus_nanus	-55.5852	-27.3115
Dendropsophus_nanus	-55.5472	-23.2285
Dendropsophus_nanus	-55.5396	-15.1071
Dendropsophus_nanus	-55.5356	-27.3158
Dendropsophus_nanus	-55.5333	-26.9402
Dendropsophus_nanus	-55.3167	-23.9
Dendropsophus_nanus	-55.29	-26.27
Dendropsophus_nanus	-54.9546	-26.6641
Dendropsophus_nanus	-54.9178	-15.8106
Dendropsophus_nanus	-54.7511	-28.1715
Dendropsophus_nanus	-54.6167	-25.625
Dendropsophus_nanus	-54.5464	-21.8019
Dendropsophus_nanus	-54.4396	-25.6912
Dendropsophus_nanus	-54.35	-24.05
Dendropsophus_nanus	-54.34	-24.49
Dendropsophus_nanus	-54.3193	-25.6803
Dendropsophus_nanus	-54.0424	-25.7822
Dendropsophus_nanus	-53.7592	-20.4431
Dendropsophus_nanus	-53.7592	-20.4433
Dendropsophus_nanus	-53.7561	-31.5491
Dendropsophus_nanus	-53.7533	-31.5766
Dendropsophus_nanus	-53.7002	-31.5519
Dendropsophus_nanus	-53.7	-31.5519
Dendropsophus_nanus	-53.69	-31.5636
Dendropsophus_nanus	-53.6791	-31.573
Dendropsophus_nanus	-53.6651	-29.721
Dendropsophus_nanus	-53.66	-31.5714
Dendropsophus_nanus	-53.5071	-29.61
Dendropsophus_nanus	-53.1292	-18.5439
Dendropsophus_nanus	-52.6047	-23.6633
Dendropsophus_nanus	-52.3425	-31.7719
Dendropsophus_nanus	-52.3293	-22.3699
Dendropsophus_nanus	-52.2341	-22.5446
Dendropsophus_nanus	-52.1689	-22.6169
Dendropsophus_nanus	-52.1675	-22.5325
Dendropsophus_nanus	-52.1669	-22.6169
Dendropsophus_nanus	-52.16	-22.53
Dendropsophus_nanus	-51.9792	-23.9161
Dendropsophus_nanus	-51.9386	-23.4253
Dendropsophus_nanus	-51.9302	-29.8255
Dendropsophus_nanus	-51.8806	-18.6739
Dendropsophus_nanus	-51.7734	-17.9385
Dendropsophus_nanus	-51.7181	-29.9433
Dendropsophus_nanus	-51.6783	-20.7511
Dendropsophus_nanus	-51.1908	-19.6772
Dendropsophus_nanus	-51.15	-29.766
Dendropsophus_nanus	-51.1483	-29.8247
Dendropsophus_nanus	-51.0028	-14.6944
Dendropsophus_nanus	-50.9281	-17.7981
Dendropsophus_nanus	-50.9267	-20.2109
Dendropsophus_nanus	-50.9258	-20.2111
Dendropsophus_nanus	-50.8965	-20.1888
Dendropsophus_nanus	-50.8945	-20.184
Dendropsophus_nanus	-50.8923	-20.1782
Dendropsophus_nanus	-50.6692	-11.6172
Dendropsophus_nanus	-50.6156	-24.3242
Dendropsophus_nanus	-50.5031	-10.4697
Dendropsophus_nanus	-50.4975	-20.2028
Dendropsophus_nanus	-50.485	-20.1972
Dendropsophus_nanus	-50.4844	-20.1967
Dendropsophus_nanus	-50.4667	-23.25
Dendropsophus_nanus	-50.4328	-21.2089
Dendropsophus_nanus	-50.417	-19.95
Dendropsophus_nanus	-50.41	-22.66
Dendropsophus_nanus	-50.4031	-23.8492
Dendropsophus_nanus	-50.349	-20.926
Dendropsophus_nanus	-50.2789	-5.50361
Dendropsophus_nanus	-50.2697	-29.8867
Dendropsophus_nanus	-50.2328	-30.2475
Dendropsophus_nanus	-50.2081	-29.951
Dendropsophus_nanus	-50.0866	-20.5144
Dendropsophus_nanus	-50.0708	-29.5853
Dendropsophus_nanus	-50.067	-22.85
Dendropsophus_nanus	-50.0266	-29.5908
Dendropsophus_nanus	-49.9728	-20.4228
Dendropsophus_nanus	-49.9694	-23.1606
Dendropsophus_nanus	-49.9497	-21.4608
Dendropsophus_nanus	-49.937	-20.74
Dendropsophus_nanus	-49.9364	-20.7403
Dendropsophus_nanus	-49.9292	-20.7428
Dendropsophus_nanus	-49.9291	-20.7427
Dendropsophus_nanus	-49.917	-22.833
Dendropsophus_nanus	-49.87	-22.97
Dendropsophus_nanus	-49.7933	-23.1077
Dendropsophus_nanus	-49.7778	-20.4778
Dendropsophus_nanus	-49.7058	-24.2511
Dendropsophus_nanus	-49.7014	-22.4031
Dendropsophus_nanus	-49.5808	-21.1667
Dendropsophus_nanus	-49.5512	-21.0656
Dendropsophus_nanus	-49.55	-22.29
Dendropsophus_nanus	-49.5434	-21.0767
Dendropsophus_nanus	-49.5431	-21.0761
Dendropsophus_nanus	-49.5397	-21.0777
Dendropsophus_nanus	-49.5389	-21.0779
Dendropsophus_nanus	-49.5333	-21.0667
Dendropsophus_nanus	-49.5289	-11.7967
Dendropsophus_nanus	-49.5211	-20.8192
Dendropsophus_nanus	-49.502	-21.4
Dendropsophus_nanus	-49.4575	-28.5156
Dendropsophus_nanus	-49.4453	-20.9181
Dendropsophus_nanus	-49.4343	-20.3915
Dendropsophus_nanus	-49.4331	-20.39
Dendropsophus_nanus	-49.3794	-20.8197
Dendropsophus_nanus	-49.3697	-20.82
Dendropsophus_nanus	-49.3667	-21.7364
Dendropsophus_nanus	-49.3097	-20.8675
Dendropsophus_nanus	-49.3036	-23.2318
Dendropsophus_nanus	-49.2947	-21.5208
Dendropsophus_nanus	-49.285	-20.3619
Dendropsophus_nanus	-49.28	-20.358
Dendropsophus_nanus	-49.278	-20.353
Dendropsophus_nanus	-49.277	-20.38
Dendropsophus_nanus	-49.2758	-20.3749
Dendropsophus_nanus	-49.2756	-20.355
Dendropsophus_nanus	-49.2751	-20.3745
Dendropsophus_nanus	-49.2703	-20.3728
Dendropsophus_nanus	-49.2667	-22.7667
Dendropsophus_nanus	-49.2526	-20.3792
Dendropsophus_nanus	-49.2517	-20.3794
Dendropsophus_nanus	-49.2508	-20.3794
Dendropsophus_nanus	-49.2383	-20.3639
Dendropsophus_nanus	-49.2364	-20.3628
Dendropsophus_nanus	-49.2208	-21.4681
Dendropsophus_nanus	-49.2203	-20.795
Dendropsophus_nanus	-49.2047	-20.355
Dendropsophus_nanus	-49.2019	-20.3561
Dendropsophus_nanus	-49.1986	-20.3583
Dendropsophus_nanus	-49.1982	-20.3578
Dendropsophus_nanus	-49.1977	-20.3411
Dendropsophus_nanus	-49.195	-20.3417
Dendropsophus_nanus	-49.1939	-20.3639
Dendropsophus_nanus	-49.1933	-20.3583
Dendropsophus_nanus	-49.1928	-20.3685
Dendropsophus_nanus	-49.0686	-11.7292
Dendropsophus_nanus	-49	-22.8
Dendropsophus_nanus	-48.9792	-20.9925
Dendropsophus_nanus	-48.979	-20.992
Dendropsophus_nanus	-48.9728	-21.1378
Dendropsophus_nanus	-48.76	-24.22
Dendropsophus_nanus	-48.72	-23.38
Dendropsophus_nanus	-48.6081	-16.6592
Dendropsophus_nanus	-48.5747	-25.8828
Dendropsophus_nanus	-48.53	-24.18
Dendropsophus_nanus	-48.445	-22.8858
Dendropsophus_nanus	-48.44	-22.88
Dendropsophus_nanus	-48.4397	-22.88
Dendropsophus_nanus	-48.3678	-1.62
Dendropsophus_nanus	-48.35	-23.4
Dendropsophus_nanus	-48.2083	-22.9208
Dendropsophus_nanus	-48.2072	-7.19111
Dendropsophus_nanus	-48.1697	-21.7903
Dendropsophus_nanus	-48.1197	-22.2803
Dendropsophus_nanus	-48.05	-23.6
Dendropsophus_nanus	-47.89	-22.01
Dendropsophus_nanus	-47.8333	-21.6667
Dendropsophus_nanus	-47.7597	-6.71306
Dendropsophus_nanus	-47.7	-21.6
Dendropsophus_nanus	-47.6631	-22.1264
Dendropsophus_nanus	-47.6258	-22.22
Dendropsophus_nanus	-47.62	-22.22
Dendropsophus_nanus	-47.59	-21.21
Dendropsophus_nanus	-47.56	-22.41
Dendropsophus_nanus	-47.5047	-4.94667
Dendropsophus_nanus	-47.47	-20.25
Dendropsophus_nanus	-47.4694	-7.33278
Dendropsophus_nanus	-47.42	-21.99
Dendropsophus_nanus	-47.3703	-20.1872
Dendropsophus_nanus	-47.06	-22.9
Dendropsophus_nanus	-47.0453	-13.8903
Dendropsophus_nanus	-47	-21.46
Dendropsophus_nanus	-46.9797	-22.7003
Dendropsophus_nanus	-46.9667	-21.6667
Dendropsophus_nanus	-46.88	-21.59
Dendropsophus_nanus	-46.75	-23.4167
Dendropsophus_nanus	-46.7329	-23.5632
Dendropsophus_nanus	-46.63	-23.5403
Dendropsophus_nanus	-46.55	-23.7
Dendropsophus_nanus	-46.5167	-23.6667
Dendropsophus_nanus	-46.46	-23.66
Dendropsophus_nanus	-46.35	-23.9667
Dendropsophus_nanus	-45.4528	-22.4256
Dendropsophus_nanus	-44.9733	-12.3633
Dendropsophus_nanus	-44.7917	-4.29194
Dendropsophus_nanus	-44.75	-22.5667
Dendropsophus_nanus	-44.5748	-11.0016
Dendropsophus_nanus	-44.5705	-11.0023
Dendropsophus_nanus	-44.5667	-17.9
Dendropsophus_nanus	-44.5615	-11.0032
Dendropsophus_nanus	-44.5556	-11.003
Dendropsophus_nanus	-44.5553	-11.0035
Dendropsophus_nanus	-44.5359	-11.0021
Dendropsophus_nanus	-43.65	-19
Dendropsophus_nanus	-43.5967	-13.5625
Dendropsophus_nanus	-43.4181	-13.255
Dendropsophus_nanus	-43.2517	-22.961
Dendropsophus_nanus	-42.475	-14.0694
Dendropsophus_nanus	-42.4604	-14.0892
Dendropsophus_nanus	-41.7714	-13.7603
Dendropsophus_nanus	-40.4983	-9.41194
Dendropsophus_nanus	-40.4306	-13.4411
Dendropsophus_nanus	-39.9142	-9.00617
Dendropsophus_nanus	-37.5703	-11.819
Dendropsophus_nanus	-37.3153	-10.7578
Dendropsophus_nanus	-37.3089	-7.1625
Dendropsophus_nanus	-37.0583	-10.5417
Dendropsophus_nanus	-36.3508	-9.78194
Dendropsophus_nanus	-35.7286	-8.47028
Dendropsophus_nanus	-35.6333	-5.63333
Dendropsophus_nanus	-35.367	-5.885
Dendropsophus_nanus	-35.1261	-6.83861
Dendropsophus_rhea	-47.359	-22.0056
Dendropsophus_rubicundulus	-57.8369	-16.5165
Dendropsophus_rubicundulus	-57.6918	-15.0433
Dendropsophus_rubicundulus	-57.6789	-16.0706
Dendropsophus_rubicundulus	-56.5125	-22.1417
Dendropsophus_rubicundulus	-56.0583	-22.6333
Dendropsophus_rubicundulus	-56.0583	-22.9667
Dendropsophus_rubicundulus	-55.8894	-15.48
Dendropsophus_rubicundulus	-55.5396	-15.1071
Dendropsophus_rubicundulus	-53.7592	-20.4433
Dendropsophus_rubicundulus	-51.8806	-18.6739
Dendropsophus_rubicundulus	-51.719	-17.886
Dendropsophus_rubicundulus	-51.6783	-20.7511
Dendropsophus_rubicundulus	-51.0028	-14.6944
Dendropsophus_rubicundulus	-50.6131	-15.8233
Dendropsophus_rubicundulus	-50.1403	-15.9344
Dendropsophus_rubicundulus	-49.5564	-8.80361
Dendropsophus_rubicundulus	-49.5289	-11.7967
Dendropsophus_rubicundulus	-49.5289	-11.7969
Dendropsophus_rubicundulus	-49.25	-22.9167
Dendropsophus_rubicundulus	-48.6679	-11.0388
Dendropsophus_rubicundulus	-48.6081	-16.6589
Dendropsophus_rubicundulus	-48.44	-22.88
Dendropsophus_rubicundulus	-48.4333	-22.8667
Dendropsophus_rubicundulus	-48.2769	-18.9186
Dendropsophus_rubicundulus	-47.35	-21.9167
Dendropsophus_rubicundulus	-47.31	-22.9403
Dendropsophus_rubicundulus	-47.15	-22.76
Dendropsophus_rubicundulus	-46.63	-23.5403
[truncated: 14,386 more rows]
